# Supplementary material for: Constitutive metabolomic profile of a transgressive segregant of rice with superior salinity tolerance potentials due to unique morphological features and well-modulated growth
Source: Planta. 2025 Aug 29;262(4):92. doi: 10.1007/s00425-025-04811-0 (PMC12396997; doi:10.1007/s00425-025-04811-0)
Supplement: Supplementary file 6 — Supplementary file6 (XLSX 6048 KB) [file 425_2025_4811_MOESM6_ESM.xlsx]

## Sheet: Sheet 1
Supplementary Table 1. List of metabolites with significant induction or repression across the metabolome and lipidome datasets.
ID Number	Name	Dataset	Ion Mode	Formula	Annot. DeltaMass [ppm]	Annotation MW	Calc. MW	m/z	RT [min]	log fc-FL510-1	log fc-FL510-2	log fc-FL510-3	log fc-IR29-1	log fc-IR29-2	log fc-IR29-3	log fc-Pok-1	log fc-Pok-2	log fc-Pok-3	ANOVA P-val	IR29-FL510 P-val	Pok-FL510 P-val	Pok-IR29 P-val	FL510_ave	IR29_ave	Pokkali_ave
4	1,5-Anhydro-1-[5-hydroxy-2-(4-hydroxy-3-methoxyphenyl)-7-methoxy-4-oxo-4H-chromen-6-yl]hexitol	metabolomics	positive	C23 H24 O11	-1.18	476.132	476.131	477.139	6.305	1.68423	3.28046	2.13634	-0.368073	-0.583547	0.639568	2.2249	3.26513	3.31249	0.00402563	0.0119643	0.609866	0.00441951	2.36701	-0.104018	2.93417
10	DL-Arginine	metabolomics	positive	C6 H14 N4 O2	0.25	174.112	174.112	175.119	0.76	-4.62347	-4.04933	-3.66041	-0.0502041	0.491104	-0.669601	-2.54164	-2.89573	-4.37236	0.00100814	0.00107044	0.376689	0.00363847	-4.11107	-0.0762338	-3.26991
14	L-Pyroglutamic acid	metabolomics	positive	C5 H7 N O3	-0.11	129.043	129.043	147.076	0.789	-1.78011	-1.75562	-1.91669	-0.0930532	0.528855	-0.690405	-1.67903	-1.6924	-1.81488	0.00167424	0.00249519	0.950954	0.00326908	-1.81748	-0.0848677	-1.72877
15		metabolomics	positive	C21 H33 N3 O3	-1.31	375.252	375.252	376.259	7.766	-0.863001	-1.67042	-0.553795	-0.127473	0.252448	-0.16272	-0.570088	-1.58253	-1.4717	0.0456579	0.0911691	0.893662	0.0514671	-1.02907	-0.0125814	-1.20811
29	(1ξ)-1,5-Anhydro-1-[2-(3,4-dihydroxyphenyl)-5,7-dihydroxy-4-oxo-4H-chromen-8-yl]-D-galactitol	metabolomics	positive	C21 H20 O11	-0.87	448.101	448.1	449.107	6.039	1.7249	3.09698	1.69748	-0.603267	-0.802481	0.822425	1.68766	3.25418	2.90836	0.0129503	0.0310201	0.799813	0.014785	2.17312	-0.194441	2.61673
31		metabolomics	positive	C4 H5 N O	-0.74	83.0371	83.037	84.0443	0.812	-2.94414	-2.18046	-1.72999	-0.602762	0.016917	0.411115	-2.27153	-1.32491	-2.36759	0.00594374	0.0072	0.804848	0.0140851	-2.28487	-0.0582433	-1.98801
46		metabolomics	positive	C27 H22 N4 O11	-2.62	578.129	578.127	579.134	6.624	-4.0055	-1.89598	-2.35852	-0.278114	0.113886	0.128547	-3.34031	-2.03836	-1.74472	0.0125438	0.0148493	0.84155	0.0283194	-2.75333	-0.0118935	-2.37446
50	MFCD00051313	metabolomics	positive	C12 H18 O	-0.32	178.136	178.136	179.143	7.739	-1.17181	-0.79913	-0.667886	-0.000953636	-0.00878115	0.00967528	-0.85177	-0.522074	-1.18052	0.00695019	0.0104184	0.988959	0.0121182	-0.87961	-1.98335e-05	-0.851453
54	L-Pyroglutamic acid	metabolomics	positive	C5 H7 N O3	0.6	129.043	129.043	130.05	1.269	-3.24495	-2.01399	-1.81739	-0.433946	-0.468437	0.620135	-3.00786	-0.845547	-2.63015	0.035639	0.0448323	0.959313	0.063017	-2.35878	-0.0940829	-2.16119
69	L-(+)-Alanine	metabolomics	positive	C3 H7 N O2	-0.1	89.0477	89.0477	90.0549	0.804	-2.54514	-2.20017	-1.97847	-0.705435	0.225434	0.284056	-2.33639	-1.37652	-1.9217	0.00231481	0.00265212	0.616421	0.00662894	-2.24126	-0.0653149	-1.8782
70		metabolomics	positive	C6 H8	-0.47	80.0626	80.0626	161.132	7.738	-1.16909	-0.834644	-0.616577	-0.0229438	-0.0235475	0.0453969	-0.874246	-0.523972	-1.16649	0.0075838	0.0116105	0.995345	0.0128171	-0.873436	-0.000364802	-0.854903
74		metabolomics	positive	C34 H30 N10 O13	0.41	786.199	786.2	787.207	6.107	-2.81195	-1.62946	-2.91887	-0.19274	-0.0996643	0.253151	-2.94341	-1.3736	-2.16604	0.00600618	0.00747588	0.840336	0.0136029	-2.45343	-0.0130844	-2.16102
75	6-Methoxyquinoline	metabolomics	positive	C10 H9 N O	0.09	159.068	159.068	160.076	1.697	-5.68715	-3.00036	-3.69056	-0.557713	0.795278	-0.772972	-3.74225	-1.99185	-3.76855	0.0114923	0.0114345	0.572318	0.0379973	-4.12602	-0.178469	-3.16755
84		metabolomics	positive	C21 H33 N3 O4	-0.81	391.247	391.247	392.254	8.577	-1.25391	-2.08054	-1.43114	-0.0351329	0.246987	-0.256129	-0.962916	-1.98652	-1.76246	0.00596551	0.00943035	0.998537	0.0099523	-1.58853	-0.0147581	-1.57063
87	MP5900000	metabolomics	positive	C6 H10 O	-0.13	98.0732	98.0731	197.154	7.739	-1.16881	-0.827112	-0.738593	0.0343627	-0.00216483	-0.0329862	-0.829261	-0.489974	-1.2197	0.00725468	0.00995141	0.945432	0.014024	-0.911503	-0.00026279	-0.846313
93	Bz-Arg-OEt	metabolomics	positive	C15 H22 N4 O3	-0.81	306.169	306.169	307.176	5.576	-7.91322	-6.82541	-6.11444	-3.49372	1.38717	-1.75842	-6.01769	-6.618	-5.40864	0.00914271	0.0103505	0.753248	0.023278	-6.95102	-1.28832	-6.01478
101	5-Hydroxy-3-(4-hydroxyphenyl)-4-oxo-4H-chromen-7-yl hexopyranoside	metabolomics	positive	C21 H20 O10	-0.62	432.106	432.105	433.113	6.252	1.18974	3.31547	3.12635	-0.738618	-0.881304	0.893603	1.51573	3.55373	3.51467	0.0264932	0.0501293	0.935605	0.0328251	2.54385	-0.242106	2.86137
112	Dihydrothymine	metabolomics	positive	C5 H8 N2 O2	0.03	128.059	128.059	129.066	0.853	-4.24776	-2.80205	-3.49996	-1.26813	-1.06428	1.07491	-3.85172	-1.27766	-3.17893	0.0383781	0.0381765	0.720358	0.102586	-3.51659	-0.419168	-2.76943
119		metabolomics	positive	C26 H20 N4 O10	-2.35	548.118	548.117	549.124	6.66	-3.8028	-1.51794	-3.02471	-0.252054	-0.168765	0.345619	-3.58375	-1.89538	-1.55275	0.0233734	0.0263613	0.839412	0.0524423	-2.78182	-0.0250667	-2.34396
125	2,3,4,5-tetrahydrodipicolinic acid	metabolomics	positive	C7 H9 N O4	0.15	171.053	171.053	172.06	1.102	-4.9696	-3.16197	-1.88813	-0.82234	0.184209	0.376604	-5.48123	-3.4535	-3.18114	0.0151892	0.0380382	0.768329	0.016739	-3.3399	-0.0871757	-4.03862
131	Crotonic acid	metabolomics	positive	C4 H6 O2	-0.52	86.0368	86.0367	87.044	1.326	-1.326	-0.86945	-0.659286	-0.155366	0.408302	-0.367783	-1.55162	-0.661891	-0.807086	0.0476592	0.076575	0.985129	0.0622426	-0.951578	-0.0382823	-1.00687
135	Picolinic acid	metabolomics	positive	C6 H5 N O2	0.48	123.032	123.032	124.039	1.09	-2.31364	-3.12052	-1.07621	-0.494123	0.222309	0.167881	-2.34186	-0.925089	-1.14014	0.0380821	0.0344823	0.544097	0.137508	-2.17012	-0.0346441	-1.46903
138	D-(+)-Pipecolinic acid	metabolomics	positive	C6 H11 N O2	0.22	129.079	129.079	147.113	0.701	-3.93347	-3.54178	-3.00716	-0.0661446	0.456007	-0.571166	-3.14821	-2.48373	-3.49374	0.000293705	0.000368799	0.541529	0.00080229	-3.49414	-0.0604344	-3.04189
143	hydroxypyridone	metabolomics	positive	C5 H5 N O2	-0.4	111.032	111.032	129.066	0.797	-3.93585	-2.49014	-3.18806	-0.956228	-0.752377	0.919128	-3.53981	-0.965751	-2.86702	0.0340616	0.033351	0.680331	0.0972444	-3.20468	-0.263159	-2.45753
155	ascopyrone M	metabolomics	positive	C6 H8 O4	0.27	144.042	144.042	145.05	0.859	-0.939588	-1.04561	-0.955867	-0.256163	0.0865748	0.138608	-1.07482	-0.0164756	-0.857303	0.0364128	0.0325899	0.512608	0.139595	-0.980354	-0.010327	-0.649533
157	phenylpropiolic acid	metabolomics	positive	C9 H6 O2	-0.06	146.037	146.037	147.044	6.17	-6.68696	-6.45303	-3.85231	0.138715	0.447798	-0.902068	-6.40845	-6.57134	-4.76027	0.00131451	0.00252486	0.962255	0.00200944	-5.6641	-0.105185	-5.91336
163	vinylglycine	metabolomics	positive	C4 H7 N O2	-0.41	101.048	101.048	102.055	0.79	-1.75682	-1.31999	-1.59428	0.386762	0.24877	-0.987501	-1.26538	-0.328097	-1.12455	0.0466305	0.039496	0.365975	0.251872	-1.55703	-0.117323	-0.90601
164		metabolomics	positive	C40 H38 O12 P2	0.47	772.184	772.184	773.191	6.024	-5.72546	-4.2544	-8.6683	-0.459463	-0.388062	0.593198	-6.77119	-5.82106	-6.4692	0.0020854	0.00372029	0.991688	0.00332326	-6.21605	-0.0847754	-6.35381
165	2-Formyloxymethylclavam	metabolomics	positive	C7 H9 N O4	-0.15	171.053	171.053	172.06	0.873	-4.19473	-2.28768	-1.79696	-0.731879	0.59524	-0.172738	-4.87593	-1.7069	-2.76014	0.0482841	0.0884643	0.93589	0.0570788	-2.75979	-0.103126	-3.11432
177	Strigolactone ABC-rings	metabolomics	positive	C14 H18 O3	0.42	234.126	234.126	235.133	7.871	5.63103	5.51606	5.60327	-0.64358	0.150831	0.321545	0.613301	-0.29122	-1.23007	3.44343e-05	7.04238e-05	5.50589e-05	0.877382	5.58345	-0.0570677	-0.302664
182		metabolomics	positive	C27 H44 N5 O3 P	-2.81	517.318	517.317	518.324	10.94	0.170511	-0.107257	1.70702	0.0847237	0.157373	-0.278827	2.14979	2.27382	1.46881	0.0219612	0.512222	0.0829106	0.0202332	0.590091	-0.0122435	1.96414
184		metabolomics	positive	C40 H38 O11 P2	0.81	756.189	756.19	757.197	6.232	-4.01173	-1.9317	-5.19472	-0.200339	0.138904	0.040662	-4.68381	-2.82649	-2.64407	0.0141927	0.0184217	0.936685	0.0274204	-3.71272	-0.00692437	-3.38479
185	3-(4-Hydroxy-3,5-dimethoxyphenyl)-1-(2,4,6-trihydroxy-3-methoxyphenyl)-1,2-propanedione	metabolomics	positive	C18 H18 O9	-0.93	378.095	378.095	757.197	6.23	-4.01173	-1.9317	-5.19472	-0.200339	0.138904	0.040662	-4.68381	-2.82649	-2.64407	0.0141927	0.0184217	0.936685	0.0274204	-3.71272	-0.00692437	-3.38479
189		metabolomics	positive	C41 H40 O12 P2	0.75	786.199	786.2	787.207	6.24	-3.66472	-1.32365	-4.18347	-0.541102	-0.508787	0.687008	-3.7069	-2.25032	-2.11166	0.0323839	0.0383214	0.912203	0.0635538	-3.05728	-0.12096	-2.68963
197		metabolomics	positive	C40 H40 O12 P2	1	774.199	774.2	775.208	6.662	-4.01469	-3.31075	-2.90216	-0.147621	-0.141243	0.251597	-4.21931	-2.9196	-2.48475	0.000940769	0.00138912	0.91967	0.00191864	-3.4092	-0.0124222	-3.20789
199	Asparagine	metabolomics	positive	C4 H8 N2 O3	-1.83	132.053	132.053	133.061	0.809	-4.01794	-6.45765	-4.93756	0.0870896	0.690427	-1.62587	-1.30797	-1.53624	-5.16119	0.027438	0.0227941	0.219985	0.238286	-5.13772	-0.282786	-2.66847
204	dimethylformamide	metabolomics	positive	C3 H7 N O	-0.1	73.0528	73.0528	74.06	0.791	-2.26619	-2.29261	-1.41353	-0.370676	-0.139422	0.399113	-2.04175	-1.033	-1.50733	0.00531092	0.00533808	0.490598	0.0189498	-1.99078	-0.0369949	-1.52736
209		metabolomics	positive	C15 H20 N4 O4	-0.43	320.148	320.148	321.156	5.274	-8.7038	-7.71218	-7.44368	-5.19992	1.53026	-3.56622	-7.9626	-6.73124	-6.2794	0.0391556	0.0427319	0.847829	0.085271	-7.95322	-2.41196	-6.99108
210		metabolomics	positive	C34 H38 O17	-0.76	718.211	718.21	719.218	6.44	-1.74888	-2.10218	-3.50056	-0.615838	0.103128	0.348628	-1.68652	-2.64151	-2.3169	0.00855749	0.011046	0.904306	0.017674	-2.45054	-0.0546938	-2.21498
212	4-Ethylphenol	metabolomics	positive	C8 H10 O	-0.36	122.073	122.073	123.08	8.409	-0.706791	-1.72024	-1.77791	0.424099	0.072197	-0.720353	-1.00598	-1.396	-1.25244	0.034208	0.0395571	0.895866	0.0689997	-1.40165	-0.0746855	-1.21814
234		metabolomics	positive	C42 H49 N O13 P2	0.81	837.268	837.269	838.276	6.644	-10.5647	-10.2324	-10.3969	-0.083147	-0.0550322	0.128862	-10.692	-10.206	-10.006	3.66485e-09	1.17729e-09	0.871988	1.37018e-09	-10.398	-0.00310575	-10.3013
248	1-(5-Acetyl-2-hydroxyphenyl)-3-methyl-1-butanone	metabolomics	positive	C13 H16 O3	-0.36	220.11	220.11	221.117	8.843	-0.487402	-0.885844	-1.3725	0.253389	0.142675	-0.506258	0.503027	-0.188555	-0.111295	0.0497109	0.08837	0.0597722	0.948613	-0.915249	-0.0367314	0.0677255
249		metabolomics	positive	C10 H19 N2 P	-3.91	198.129	198.128	221.117	8.842	-0.487402	-0.885844	-1.3725	0.253389	0.142675	-0.506258	0.503027	-0.188555	-0.111295	0.0497109	0.08837	0.0597722	0.948613	-0.915249	-0.0367314	0.0677255
275	N6,N6,N6-Trimethyl-L-lysine	metabolomics	positive	C9 H20 N2 O2	0.63	188.152	188.153	189.16	0.739	-3.5791	-2.16815	-1.17546	-0.156963	0.447912	-0.436306	-2.10375	-1.80585	-2.05727	0.0204682	0.0238586	0.86465	0.0442743	-2.30757	-0.0484524	-1.98896
284	Protocatechuic acid	metabolomics	positive	C7 H6 O4	0.22	154.027	154.027	155.034	1.227	1.91314	3.42869	2.09705	0.907266	-0.418353	-1.4103	2.02938	2.99473	2.78837	0.0106676	0.0186651	0.983417	0.0153669	2.47963	-0.307128	2.60416
286	YQ1927500	metabolomics	positive	C15 H26 O4	-0.42	270.183	270.183	271.19	7.292	-2.22563	-2.88036	-4.58912	0.568218	0.102658	-1.1728	-2.03182	-3.93223	-4.47432	0.0216635	0.0389909	0.962394	0.0284455	-3.2317	-0.167309	-3.47946
290		metabolomics	positive	C15 H22 N4 O4	-0.36	322.164	322.164	323.171	5.296	-10.0593	-8.69384	-8.86936	-6.22358	1.47701	-2.30113	-10.3277	-9.06168	-6.73587	0.0266968	0.0348877	0.967667	0.0469369	-9.20751	-2.34923	-8.70841
293	L-Ethionine	metabolomics	positive	C6 H13 N O2 S	0.46	163.067	163.067	164.074	0.738	-4.13553	-2.88372	-2.9446	-0.299996	0.546001	-0.458559	-3.50062	-1.16871	-2.71683	0.00864678	0.00834317	0.480347	0.0325979	-3.32128	-0.0708515	-2.46205
295	Methyl 4-hydroxycinnamate	metabolomics	positive	C10 H10 O3	0.02	178.063	178.063	179.07	6.161	-3.18756	-0.197862	-2.10953	-0.010903	0.218108	-0.244135	-2.9143	-2.39218	-2.29206	0.0346951	0.107158	0.632284	0.0330171	-1.83165	-0.01231	-2.53285
297	5?-pregn-2-en-20-one	metabolomics	positive	C21 H32 O	-1.18	300.245	300.245	301.252	7.742	1.41564	3.40705	4.25048	-0.826496	0.7194	-0.340795	2.19492	3.32565	3.60834	0.0148635	0.0234032	0.999741	0.0228258	3.02439	-0.149297	3.04297
300	dimethylformamide	metabolomics	positive	C3 H7 N O	-0.44	73.0528	73.0527	74.06	4.481	-1.50037	-1.32261	-1.28762	-0.0736966	0.278409	-0.256798	-0.920723	0.0534142	-0.670257	0.00754386	0.0064819	0.0476734	0.249677	-1.3702	-0.0173619	-0.512522
304		metabolomics	positive	C28 H28 O12	-0.12	556.158	556.158	557.165	6.645	-5.71294	-8.07005	-7.88451	-0.594413	-0.306552	0.612696	-4.60093	-8.36278	-8.62104	0.00191875	0.00320749	0.999737	0.0032716	-7.2225	-0.0960896	-7.19492
309	N3,N4-Dimethyl-L-arginine	metabolomics	positive	C8 H18 N4 O2	0.08	202.143	202.143	203.15	0.815	-4.09793	-3.04764	-1.89874	-0.289676	0.488419	-0.360291	-2.5405	-2.33915	-3.1136	0.00479837	0.00601574	0.830987	0.0109835	-3.01477	-0.0538492	-2.66442
328		metabolomics	positive	C12 H27 N4 O2 P	2.75	290.187	290.188	291.195	7.474	-1.84369	-1.9187	-1.09474	-0.968059	-0.00998993	0.580828	-1.97358	-2.11248	-2.28199	0.00896736	0.0320424	0.514144	0.00879263	-1.61904	-0.132407	-2.12269
339		metabolomics	positive	C7 H11 N O7	-0.08	221.054	221.054	222.061	1.174	-1.04134	-1.28675	-1.56502	0.185626	0.411433	-0.90865	-1.34215	-1.5202	-0.881394	0.0361412	0.0492493	0.990955	0.0577288	-1.2977	-0.103864	-1.24792
340		metabolomics	positive	C30 H39 N4 O18 P	0.97	774.2	774.2	775.208	6.599	-4.28922	-2.18073	-1.89958	-0.341584	-0.0110851	0.285082	-3.47293	-2.4069	-1.67818	0.0202925	0.0255797	0.933785	0.0389551	-2.78984	-0.0225289	-2.51933
342	b-resorcylic acid	metabolomics	positive	C7 H6 O4	0.14	154.027	154.027	155.034	0.872	1.44904	3.68548	2.19444	-0.294663	0.96042	-2.06576	1.51556	2.91651	3.18347	0.0376216	0.0586875	0.994885	0.0520723	2.44299	-0.466666	2.53851
350	(2Z)-3-(1,3-Benzodioxol-5-yl)acrylaldehyde	metabolomics	positive	C10 H8 O3	0.26	176.047	176.047	177.055	4.499	1.75638	3.61548	3.25322	-0.226471	0.554761	-0.564155	0.861577	3.66968	3.81931	0.0343684	0.0478989	0.994922	0.0539246	2.87503	-0.0786216	2.78352
351	Argininosuccinic acid	metabolomics	positive	C10 H18 N4 O6	-0.75	290.123	290.122	291.13	0.826	-3.8415	-3.25546	-3.92824	0.0861688	0.296439	-0.493412	-2.15194	-3.43209	-3.18904	0.000268704	0.000287565	0.240952	0.00102531	-3.67507	-0.0369346	-2.92436
352	Quercitrin	metabolomics	positive	C21 H20 O11	-0.39	448.101	448.1	449.108	6.278	-1.43698	-1.11794	-3.21336	-0.474575	0.226578	0.150904	-1.45328	-1.69465	-1.92014	0.0317747	0.0377317	0.913854	0.0622189	-1.92276	-0.0323644	-1.68936
357	Aceglutamide	metabolomics	positive	C7 H12 N2 O4	0.26	188.08	188.08	189.087	0.979	-5.71635	-3.83323	-3.93378	-0.995762	0.12847	0.490976	-6.22463	-2.80852	-3.36811	0.0111763	0.0147894	0.939083	0.0216404	-4.49445	-0.125439	-4.13375
371		metabolomics	positive	C11 H18 N2 O3 S	-0.32	258.104	258.104	259.111	6.704	-8.49701	-8.15223	-7.72627	-1.04664	-2.12512	1.19325	-8.52743	-8.06891	-8.02527	0.000140675	0.000257696	0.99462	0.000242351	-8.12517	-0.659503	-8.2072
372		metabolomics	positive	C28 H28 O12	0.12	556.158	556.158	557.165	6.518	-5.31998	-8.02551	-2.98958	-0.571882	-0.407232	0.653695	-4.20797	-4.2602	-2.90749	0.0152429	0.0139284	0.449849	0.063477	-5.44502	-0.108473	-3.79189
374		metabolomics	positive	C6 H13 N2 P S	-4.1	176.054	176.053	215.016	1.23	-2.83446	-2.37139	-3.10283	-0.602067	0.853101	-0.902898	-3.05036	-1.31554	-1.86565	0.0169124	0.0161861	0.551966	0.0588343	-2.76956	-0.217288	-2.07718
376	1-(beta-D-ribofuranosyl)thymine	metabolomics	positive	C10 H14 N2 O6	-0.79	258.085	258.085	276.119	0.943	-3.10295	-2.70217	-3.35865	-0.252621	-0.205039	0.37085	-0.729746	-3.27832	-3.52132	0.015898	0.0174151	0.764746	0.0400195	-3.05459	-0.0289365	-2.50979
377	gamma-Glu-gln	metabolomics	positive	C10 H17 N3 O6	-0.52	275.112	275.112	276.119	0.913	-3.10295	-2.70217	-3.35865	-0.252621	-0.205039	0.37085	-0.729746	-2.52665	-3.52132	0.0125156	0.0121051	0.532516	0.0443024	-3.05459	-0.0289365	-2.25924
382	YQ1927500	metabolomics	positive	C15 H26 O4	-0.39	270.183	270.183	271.19	6.872	-2.98732	-1.89961	-1.25475	-0.570771	-0.141476	0.506045	-3.31402	-1.61008	-2.78974	0.017283	0.0475542	0.703411	0.0180475	-2.04723	-0.0687338	-2.57128
383	7,9-dimethoxy-6-(4-methoxyphenyl)-2H,8H-[1,3]dioxolo[4,5-g]chromen-8-one	metabolomics	positive	C19 H16 O7	-1.71	356.09	356.089	357.096	6.303	1.70529	3.22475	2.07354	-0.424839	-0.847858	0.765084	2.16944	3.20842	3.39589	0.00573048	0.0167602	0.635931	0.00622763	2.33453	-0.169204	2.92458
391	Cytosine	metabolomics	positive	C4 H5 N3 O	-0.94	111.043	111.043	112.05	0.821	-1.42677	-0.663347	-0.837078	-0.293518	0.462021	-0.310039	-3.7107	-2.17504	-1.98649	0.00757963	0.259502	0.0464283	0.00654506	-0.975732	-0.0471786	-2.62408
396	4-Methoxybenzaldehyde	metabolomics	positive	C8 H8 O2	0.65	136.052	136.053	137.06	2.283	-2.58873	-1.43065	-2.57979	0.0408591	0.0576238	-0.103885	-2.66239	-2.03471	-1.17615	0.00663327	0.00840656	0.868809	0.0144616	-2.19972	-0.00180082	-1.95775
400	D-(+)-Proline	metabolomics	positive	C5 H9 N O2	-0.17	115.063	115.063	116.071	0.702	-3.24607	-3.16142	-3.61151	-0.242029	0.406684	-0.270889	-1.62619	-3.66447	-4.37196	0.00536366	0.00803964	0.984509	0.00956756	-3.33967	-0.035411	-3.22087
401	Tetralin	metabolomics	positive	C10 H12	-0.25	132.094	132.094	133.101	7.738	-1.00035	-0.910944	-1.05739	-0.139911	0.146452	-0.0209537	-0.86407	-0.64429	-0.97478	0.000228131	0.00026653	0.367402	0.000720275	-0.989561	-0.00480434	-0.827713
413	1,3,5-Heptatriene	metabolomics	positive	C7 H10	-1.24	94.0782	94.0781	95.0854	7.738	-1.05353	-0.639431	-0.653886	-0.00264702	0.0610495	-0.060986	-0.745435	-0.441482	-0.956364	0.0061319	0.00817554	0.914563	0.0125185	-0.782282	-0.00086119	-0.714427
417	(1E)-1-(4-Methoxyphenyl)-1,4-pentadien-3-one	metabolomics	positive	C12 H12 O2	-0.01	188.084	188.084	189.091	6.285	-1.0835	-0.590521	-1.23304	0.0361926	-0.310309	0.224197	-0.31306	-0.418596	-0.462572	0.0104001	0.00874505	0.0733465	0.234493	-0.96902	-0.0166398	-0.398076
422	4-Hydroxy-5-methylfuran-3(2H)-one	metabolomics	positive	C5 H6 O3	-0.21	114.032	114.032	115.039	0.858	-1.24961	-1.06758	-1.0187	-0.2791	0.577657	-0.549046	-1.40854	-1.04607	-1.12369	0.0170147	0.0310909	0.960322	0.0226345	-1.11196	-0.0834965	-1.19276
425		metabolomics	positive	C21 H28 O	-0.32	296.214	296.214	297.221	6.813	-3.97368	-2.54316	-1.67867	-0.548137	0.298134	0.119747	-3.21041	-2.36299	-2.26189	0.0089596	0.0129387	0.980538	0.0159144	-2.73184	-0.0434187	-2.61176
434		metabolomics	positive	C41 H43 N5 O8 P2	-0.53	795.259	795.258	796.266	6.505	-8.43947	-7.42201	-7.92944	-0.143253	-0.130169	0.239765	-8.21237	-7.50622	-7.62156	3.81437e-07	8.46287e-07	0.885149	9.14923e-07	-7.93031	-0.011219	-7.78005
447	(6aR)-6,6,9-Trimethyl-3-pentyl-6a,7,8,10a-tetrahydro-6H-benzo[c]chromen-1-ol	metabolomics	positive	C21 H30 O2	-0.4	314.225	314.224	315.232	6.813	-4.22834	-2.33463	-1.6394	-0.545915	0.231658	0.190122	-3.30117	-2.36013	-2.29892	0.014967	0.0218354	0.993012	0.0248689	-2.73412	-0.0413786	-2.65341
449	(3E)-4-(4-Hydroxy-2,6,6-trimethyl-1-cyclohexen-1-yl)-3-buten-2-one	metabolomics	positive	C13 H20 O2	0.19	208.146	208.146	209.154	6.526	1.92478	2.47683	0.91486	-0.252699	0.407796	-0.26185	2.35365	2.15748	2.34335	0.00337975	0.0117698	0.482163	0.003494	1.77216	-0.0355843	2.28482
463		metabolomics	positive	C5 H8 N2 O	0.17	112.064	112.064	130.098	0.773	-4.8828	-4.57341	-3.88242	-0.186532	0.527744	-0.557219	-2.92682	-3.07171	-4.05759	0.00018824	0.000185819	0.117811	0.000916205	-4.44621	-0.0720021	-3.35204
464	4-guanidinobutanal	metabolomics	positive	C5 H11 N3 O	-0.03	129.09	129.09	130.097	0.776	-4.8828	-4.58595	-3.88242	-0.186532	0.527744	-0.557219	-2.92682	-2.65541	-4.05759	0.000319194	0.000298874	0.104919	0.00182095	-4.45039	-0.0720021	-3.21327
474		metabolomics	positive	C28 H26 N4 O12	-2.34	610.155	610.153	611.161	5.752	2.30919	4.35436	1.72582	-0.558191	-0.922468	0.842569	2.17401	4.10511	3.49353	0.0176189	0.0378233	0.871578	0.0209076	2.79645	-0.212696	3.25755
476		metabolomics	positive	C27 H22 N4 O7	-2.81	514.149	514.147	515.155	6.238	-1.91375	-2.40823	-5.0227	-0.710029	-0.58515	0.784179	-3.23408	-2.12048	-2.40835	0.0393507	0.0425989	0.839017	0.0869357	-3.11489	-0.170333	-2.58764
477	12-Oxo phytodienoic acid	metabolomics	positive	C18 H28 O3	-0.75	292.204	292.204	293.211	9.892	-1.88797	-2.3365	-2.14097	-0.901839	0.786892	-0.43549	-1.54069	-1.97873	-2.33124	0.0104901	0.0137392	0.928202	0.0207491	-2.12181	-0.183479	-1.95022
478	2,3,4-Trihydroxy-5-methoxybenzoic acid	metabolomics	positive	C8 H8 O6	0.05	200.032	200.032	201.039	1.202	3.72237	5.07908	2.11299	0.107819	0.297046	-0.527459	3.87247	4.91145	4.8486	0.00239131	0.00775194	0.514628	0.00258142	3.63814	-0.0408645	4.54417
500		metabolomics	positive	C10 H15 N O5	-0.3	229.095	229.095	247.129	3.013	-3.1902	-2.21046	-1.63836	-0.570946	-0.541973	0.71369	-3.08713	-1.65452	-2.47474	0.0154771	0.0254303	0.994826	0.0227309	-2.34634	-0.133076	-2.40546
501		metabolomics	positive	C9 H16 N6 O	4.15	224.139	224.139	247.129	3.009	-4.13133	-2.21046	-1.63836	-0.570946	-0.541973	0.71369	-4.07897	-1.65452	-2.47474	0.0481329	0.0731404	0.9962	0.065889	-2.66005	-0.133076	-2.73608
502	L-gamma-Glutamyl-L-valine	metabolomics	positive	C10 H18 N2 O5	-0.17	246.122	246.122	247.129	3.017	-3.08266	-2.21046	-1.63836	-0.570946	-0.541973	0.71369	-2.97364	-1.65452	-2.47474	0.013277	0.0219972	0.994656	0.0196588	-2.31049	-0.133076	-2.36764
505	5,6-EPOXYTRETINOIN	metabolomics	positive	C20 H28 O3	-1.01	316.204	316.204	317.211	8.396	-4.69367	-3.66265	-5.90204	-0.567656	1.10544	-2.52584	-5.55891	-5.79668	-5.05586	0.00675125	0.0167194	0.771194	0.00790998	-4.75279	-0.662685	-5.47048
506		metabolomics	positive	C21 H30	-1.13	282.235	282.234	283.242	7.742	1.23376	3.23296	4.1598	-0.826951	0.655957	-0.216551	2.02513	3.20491	3.51556	0.0200173	0.0314495	0.998855	0.0297978	2.87551	-0.129182	2.9152
508	ML-236C	metabolomics	positive	C18 H26 O3	-0.76	290.188	290.188	291.195	9.194	-2.25498	-2.77575	-2.65003	-0.302372	-0.208645	0.404612	-1.86164	-2.75743	-1.94042	0.000463641	0.000559402	0.516353	0.00133308	-2.56025	-0.0354685	-2.1865
514	(2Z)-3-(1,3-Benzodioxol-5-yl)acrylaldehyde	metabolomics	positive	C10 H8 O3	0.14	176.047	176.047	177.055	6.214	-3.49164	-1.87598	-0.888083	0.469551	-0.354389	-0.263403	-3.19979	-2.23693	-1.95293	0.0321762	0.0687693	0.863694	0.0361858	-2.08523	-0.0494136	-2.46322
519	1-(3,4-Dimethoxyphenyl)-5-hydroxy-3-decanone	metabolomics	positive	C18 H28 O4	-1.06	308.199	308.198	309.206	8.869	-2.21726	-2.93422	-2.67331	0.0233027	-0.361318	0.269348	-2.76358	-3.10768	-2.12098	0.000288815	0.000539277	0.984185	0.000479341	-2.60826	-0.0228888	-2.66408
520	4-Ethylphenol	metabolomics	positive	C8 H10 O	-0.6	122.073	122.073	123.08	6.045	-0.624055	-0.947326	-0.592428	-0.190203	0.43066	-0.366489	-0.629629	-0.916638	-0.757581	0.033202	0.0561067	0.977307	0.0436305	-0.72127	-0.0420108	-0.767949
521	Nandrolone	metabolomics	positive	C18 H26 O2	-0.44	274.193	274.193	275.2	9.893	-1.90647	-2.51412	-3.15599	-0.771966	0.798263	-0.566239	-1.34854	-2.10383	-2.02887	0.0119984	0.0110986	0.443632	0.049644	-2.52553	-0.179981	-1.82708
528	Coumarin	metabolomics	positive	C9 H6 O2	0.1	146.037	146.037	147.044	5.537	-4.92196	-1.74738	-2.67818	-0.406215	-0.340145	0.541453	-2.91212	-3.122	-2.44885	0.018608	0.0236641	0.935632	0.0357049	-3.11584	-0.0683022	-2.82765
539	9,17-dioxo-1,2,3,4,10,19-hexanorandrostan-5-oic acid	metabolomics	positive	C13 H18 O4	-0.74	238.121	238.12	239.128	6.184	-2.15416	-1.15187	-1.08316	-0.165296	0.284524	-0.167725	-1.86728	-1.0595	-0.830377	0.0226916	0.0261828	0.86219	0.0491502	-1.46306	-0.0161653	-1.25239
543		metabolomics	positive	C4 H4 N2 O	-2.02	96.0324	96.0322	97.0396	0.832	-3.12607	-1.49399	-2.62941	-0.597409	-0.237983	0.576406	-2.80042	-1.00666	-2.86449	0.0276172	0.0353931	0.958826	0.0495619	-2.41649	-0.0863286	-2.22386
561	NICTOFLORIN	metabolomics	positive	C27 H30 O15	-1.1	594.158	594.158	595.165	6	0.493103	1.85218	0.948938	-0.580682	-0.33782	0.623039	1.0686	1.9934	2.04881	0.0327429	0.126814	0.506252	0.0293865	1.09807	-0.0984875	1.7036
579	[Similar to: (5ξ,9ξ,16ξ)-17-Hydroxykauran-19-oic acid; ΔMass: -64.0163 Da]	metabolomics	positive	C19 H28	-1.11	256.219	256.219	257.226	7.741	1.40365	3.39342	4.1816	-1.13476	0.811717	-0.34137	2.22821	3.27424	3.6122	0.015978	0.0255005	0.998557	0.0240306	2.99289	-0.221473	3.03822
597	2,3-Octadiene-5,7-diyn-1-ol	metabolomics	positive	C8 H6 O	0.03	118.042	118.042	119.049	6.167	-6.5134	-5.715	-5.69262	-0.0088222	0.306344	-0.377958	-6.65564	-5.36993	-4.30691	0.000126848	0.000177643	0.684593	0.000300238	-5.97367	-0.0268119	-5.44416
622	Monoxerutin	metabolomics	positive	C29 H34 O17	0.04	654.18	654.18	655.187	6.533	-2.37797	-1.78967	-0.681243	-0.296152	0.0248397	0.224301	-3.63442	-1.90791	-1.89787	0.021602	0.0990864	0.416089	0.0190393	-1.61629	-0.0156702	-2.48007
623		metabolomics	positive	C16 H33 N10 O14 P S	0.59	652.164	652.164	653.171	6.535	-2.38346	-1.65334	-0.686732	-0.304768	0.0379483	0.218812	-3.63991	-1.86931	-1.81072	0.025148	0.113926	0.426013	0.0220925	-1.57451	-0.0160025	-2.43998
625	2,4-Dimethylbenzaldehyde	metabolomics	positive	C9 H10 O	0.07	134.073	134.073	135.08	9.001	-0.584912	-1.36469	-1.02076	-0.211432	0.178497	0.00664392	-0.775451	-1.0592	-1.04923	0.00666093	0.0100603	0.990555	0.0115608	-0.99012	-0.0087635	-0.961296
628	ML-236C	metabolomics	positive	C18 H26 O3	-1.12	290.188	290.188	291.195	7.744	-1.28274	-1.49859	-0.825778	-0.591778	0.0555191	0.375448	-1.43919	-2.07691	-1.97371	0.00442093	0.0288486	0.211901	0.00382469	-1.20237	-0.0536036	-1.82994
631	n-propylbenzene	metabolomics	positive	C9 H12	-0.62	120.094	120.094	121.101	7.747	-0.718984	-0.564875	-0.473489	-0.235998	0.180284	0.025448	-0.385284	-0.569714	-0.788576	0.0128075	0.0197274	0.999479	0.0204279	-0.585782	-0.0100887	-0.581191
633	YQ1927500	metabolomics	positive	C15 H26 O4	-0.43	270.183	270.183	271.19	7.406	-2.886	-3.00705	-4.04502	0.808263	-0.0975086	-1.67001	-2.92214	-3.86385	-3.78735	0.00679695	0.0129905	0.952195	0.00945262	-3.31269	-0.31975	-3.52445
634	Ethyl methylphenylglycidate	metabolomics	positive	C12 H14 O3	-0.26	206.094	206.094	207.102	6.284	-0.791683	-0.765713	-1.2423	0.068096	-0.163439	0.0823939	-0.216779	-0.60075	-0.312561	0.00460026	0.00383049	0.039357	0.152728	-0.933232	-0.00431624	-0.376697
651	Methyl 4-hydroxycinnamate	metabolomics	positive	C10 H10 O3	0.33	178.063	178.063	179.07	2.247	-1.46842	-1.32376	-1.82982	-0.0502101	-0.161528	0.189194	-2.92355	-0.983599	-1.1865	0.0330853	0.0597712	0.952034	0.0413309	-1.54067	-0.00751466	-1.69788
669	Sedanolide	metabolomics	positive	C12 H18 O2	-0.11	194.131	194.131	195.138	8.236	-0.338012	-0.649316	-1.02143	0.0706332	-0.0781388	0.00366497	-0.513952	-0.779758	-0.726033	0.0139483	0.0220216	0.999766	0.0215085	-0.669585	-0.00128022	-0.673248
674		metabolomics	positive	C42 H42 O12 P2	-0.03	800.215	800.215	801.222	6.511	-3.63751	-3.90713	-4.30679	0.0482177	0.105235	-0.167566	-3.5712	-4.49806	-4.77686	2.80783e-05	6.506e-05	0.623799	4.07421e-05	-3.95048	-0.0047044	-4.28204
675		metabolomics	positive	C16 H18 N8 O P2	-0.44	400.108	400.108	801.222	6.508	-3.63751	-3.90713	-4.30679	0.0482177	0.105235	-0.167566	-3.5712	-4.49806	-4.78499	2.86419e-05	6.64957e-05	0.621425	4.14981e-05	-3.95048	-0.0047044	-4.28475
687	Tetralin	metabolomics	positive	C10 H12	0.31	132.094	132.094	133.101	6.547	0.720098	1.40204	0.909325	-0.58603	0.585323	-0.26283	1.03811	0.968965	1.40318	0.0233205	0.0447945	0.930743	0.0289763	1.01049	-0.0878457	1.13675
693		metabolomics	positive	C18 H47 N10 O7 P	2.61	546.337	546.338	547.345	7.124	1.32599	2.93988	0.993338	0.0365426	0.061146	-0.103065	1.55984	2.86547	2.95677	0.01777	0.0653331	0.521329	0.016676	1.75307	-0.00179211	2.46069
704	Styrene	metabolomics	positive	C8 H8	-0.96	104.063	104.062	105.07	7.737	-0.96107	-0.777442	-0.454538	-0.0471051	0.15928	-0.127535	-0.788877	-0.422887	-0.88876	0.0115815	0.0166396	0.984203	0.0201483	-0.731017	-0.0051202	-0.700174
713	5-[(5-Hydroxytetrahydro-2-furanyl)methyl]-1,3-benzenediol	metabolomics	positive	C11 H14 O4	0.68	210.089	210.089	211.096	6.141	0.393936	1.73003	1.519	-0.0265027	0.152197	-0.140917	0.69471	1.80708	1.96982	0.0425698	0.0943266	0.835257	0.0456523	1.21432	-0.00507443	1.49054
715	Ecdysterone	metabolomics	positive	C27 H44 O7	-0.95	480.309	480.308	481.316	7.743	1.42734	3.53915	4.35473	-0.720858	0.632067	-0.245575	2.44959	3.41195	3.77068	0.0123709	0.0208568	0.991766	0.018156	3.10707	-0.111455	3.21074
717	YQ1927500	metabolomics	positive	C15 H26 O4	-0.29	270.183	270.183	271.19	7.035	-1.45114	-0.50396	-1.99759	-0.0554193	0.374946	-0.43266	-1.97994	-2.04271	-2.50459	0.0068974	0.0540876	0.189404	0.00576667	-1.31756	-0.0377111	-2.17575
719	2-(3-phenylpropyl)oxolane	metabolomics	positive	C13 H18 O	0.39	190.136	190.136	191.143	8.346	-0.34212	-0.187082	-0.269134	0.0286369	0.205933	-0.274878	-0.406728	-0.744316	-0.783601	0.0181652	0.304607	0.109598	0.0154058	-0.266112	-0.0134361	-0.644882
730		metabolomics	positive	C16 H22 N10 O2	-2.75	386.193	386.192	387.199	6.856	0.256676	0.176538	0.258249	-0.168035	-0.115017	0.246802	0.435965	0.46374	0.491276	0.0140042	0.146655	0.163604	0.0114756	0.230488	-0.0120831	0.46366
733	5-Hydroxy-DL-tryptophan	metabolomics	positive	C11 H12 N2 O3	-0.25	220.085	220.085	221.092	1.467	-4.46714	-1.64174	-2.99872	-0.231191	-0.0291889	0.224161	-3.73548	-2.22308	-1.73124	0.0227721	0.0258047	0.842532	0.0508753	-3.03587	-0.012073	-2.56327
740		metabolomics	positive	C26 H49 O9 P S	4.04	568.283	568.286	569.293	7.951	-0.659172	1.68607	-0.64676	-2.06911	-0.16892	0.904723	-2.67399	-4.28648	-2.68221	0.0396006	0.853034	0.0433806	0.0854546	0.126714	-0.444436	-3.21423
746		metabolomics	positive	C23 H35 N10 O3 P3	4.17	592.211	592.213	593.22	6.159	1.66004	1.29012	2.04367	0.0895154	0.698848	-1.67678	2.01765	1.61164	1.85568	0.0242023	0.0433759	0.962027	0.031505	1.66461	-0.29614	1.82832
751	D-Saccharolactone	metabolomics	positive	C6 H8 O7	0.19	192.027	192.027	210.061	1.225	-2.52253	-2.41727	-2.83859	-0.763057	0.800538	-0.579915	-2.62226	-1.61344	-1.50419	0.00797673	0.0075161	0.426671	0.0328808	-2.59279	-0.180811	-1.9133
752		metabolomics	positive	C6 H11 N O7	0.48	209.054	209.054	210.061	1.172	-2.52253	-2.41727	-2.83859	-0.763057	0.800538	-0.579915	-2.62226	-1.61344	-1.50419	0.00797673	0.0075161	0.426671	0.0328808	-2.59279	-0.180811	-1.9133
753	1-Methyl-4-(1-methyl-2-propenyl)-benzene	metabolomics	positive	C13 H18	0.11	174.141	174.141	175.148	6.108	1.02996	3.12463	2.14544	-0.346954	0.595843	-0.50963	1.00664	2.9788	2.8836	0.0391771	0.0674284	0.967567	0.0497129	2.10001	-0.0869138	2.28968
761	Isoprene	metabolomics	positive	C5 H8	0.55	68.0626	68.0626	137.132	7.737	-1.139	-0.62082	-0.696118	0.0153746	-0.0228733	0.00721807	-0.887251	-0.453082	-1.00799	0.00842085	0.0122103	0.98078	0.0149782	-0.818647	-9.35565e-05	-0.782774
762	beta-Myrcene	metabolomics	positive	C10 H16	-0.13	136.125	136.125	137.132	7.738	-1.139	-0.62082	-0.696118	0.0153746	-0.0228733	0.00721807	-0.887251	-0.453082	-1.00799	0.00842085	0.0122103	0.98078	0.0149782	-0.818647	-9.35565e-05	-0.782774
769	CY9070000	metabolomics	positive	C10 H14	-0.49	134.11	134.109	135.117	7.738	-0.893732	-0.523537	-0.849962	0.0527797	0.129141	-0.202412	-0.766381	-0.371865	-0.718579	0.00770328	0.00847009	0.690163	0.0212264	-0.755743	-0.00683056	-0.618942
775		metabolomics	positive	C23 H20 N4 O3	-4.05	400.154	400.152	401.159	6.229	-1.7369	-1.58424	-0.525163	-0.144605	0.266127	-0.163595	-1.10477	-0.708313	-0.270376	0.0452253	0.0381788	0.345486	0.258618	-1.2821	-0.0140242	-0.694485
784		metabolomics	positive	C29 H53 N2 P3	-3.21	522.342	522.34	545.33	7.128	1.58779	3.01696	0.386137	0.500793	-0.755327	-0.0107205	1.91519	2.98856	3.13963	0.02827	0.12939	0.424377	0.0246845	1.66363	-0.0884182	2.68113
785		metabolomics	positive	C24 H44 N6 O8	0.4	544.322	544.322	545.33	7.128	1.58779	3.01696	0.386137	0.500793	-0.755327	-0.0107205	1.91519	2.98856	3.13963	0.02827	0.12939	0.424377	0.0246845	1.66363	-0.0884182	2.68113
794	4-Amino-3-hydroxybenzoic acid	metabolomics	positive	C7 H7 N O3	0.66	153.043	153.043	154.05	1.095	-2.82754	-2.17451	-2.37072	-0.301023	-0.457603	0.546095	-3.29293	-2.41552	-1.02787	0.0148898	0.0192821	0.9374	0.0286854	-2.45759	-0.0708436	-2.24544
812	(1E)-1-(4-Methoxyphenyl)-4-methyl-1,4-pentadien-3-one	metabolomics	positive	C13 H14 O2	0.08	202.099	202.099	203.107	8.843	-0.531602	-0.900779	-1.32638	0.187905	0.146622	-0.407522	0.504202	-0.180158	-0.108594	0.0309192	0.0568044	0.0384578	0.946127	-0.919586	-0.0243317	0.0718167
828		metabolomics	positive	C32 H34 O15	0.02	658.19	658.19	659.197	6.542	-2.35744	-0.886355	-1.84034	-0.346649	0.131394	0.161229	-2.0393	-1.51858	-0.660715	0.0320779	0.0352159	0.836633	0.0716687	-1.69471	-0.0180084	-1.4062
832	1-Methyl-4-(1-methyl-2-propenyl)-benzene	metabolomics	positive	C13 H18	0.52	174.141	174.141	175.148	6.952	-2.62126	-1.50766	-1.28238	-0.215301	0.402158	-0.291326	-0.611759	-2.25062	-2.17539	0.0397246	0.0511982	0.975032	0.0668623	-1.80377	-0.0348231	-1.67925
838	4-Vinylcyclohexene	metabolomics	positive	C8 H12	-0.24	108.094	108.094	109.101	7.529	-1.05551	-0.9788	-0.580459	-0.513414	0.390985	-0.0171995	-0.984081	-1.35475	-1.35122	0.0109619	0.0471679	0.419873	0.010074	-0.871588	-0.0465429	-1.23002
847	Argininosuccinic acid	metabolomics	positive	C10 H18 N4 O6	-0.6	290.123	290.122	291.13	0.966	-6.44879	-3.41254	-2.30203	-0.290115	0.382402	-0.186636	-0.525728	-3.25876	-1.56283	0.0437682	0.0371959	0.227136	0.380393	-4.05445	-0.0314494	-1.78244
850		metabolomics	positive	C10 H14 O7	-0.63	246.074	246.074	247.081	6.641	-8.36224	-8.02996	-8.19443	-0.549419	-0.28354	0.580273	-8.17911	-8.00354	-7.80356	2.58695e-07	6.37021e-07	0.793043	7.08596e-07	-8.19554	-0.0842286	-7.99541
851		metabolomics	positive	C31 H44 N3 O14 P3	-0.02	775.204	775.204	776.211	6.602	-4.41616	-2.19121	-1.823	-0.32777	0.00736733	0.260764	-4.23068	-2.814	-1.90937	0.024899	0.0426316	0.978248	0.0334976	-2.81012	-0.0198795	-2.98468
856	3-((2-Methyl-3-furyl)thio)-2-butanone	metabolomics	positive	C9 H12 O2 S	-0.5	184.056	184.056	202.09	6.34	-4.92807	-3.86552	-2.8872	-0.65241	-1.05125	0.911678	-4.56472	-3.82071	-3.77643	0.00297285	0.00553636	0.972938	0.00446659	-3.89359	-0.263993	-4.05395
857		metabolomics	positive	C35 H36 O18	-0.33	744.19	744.19	745.197	6.649	-4.86784	-2.6875	-2.62748	-0.0896686	-0.0157006	0.0990733	-3.65958	-2.93955	-2.55175	0.00390393	0.00509349	0.863767	0.00856662	-3.39427	-0.00209864	-3.05029
858	4-Methyleneglutamine	metabolomics	positive	C6 H10 N2 O3	-0.06	158.069	158.069	159.076	0.79	-2.37169	-2.40651	-1.77507	0.0735415	0.400396	-0.671547	-1.70228	-1.88969	-2.06499	0.00114391	0.00139191	0.640835	0.00308004	-2.18442	-0.0658698	-1.88565
888	Citric acid	metabolomics	positive	C6 H8 O7	0.29	192.027	192.027	210.061	0.919	-1.63423	-1.95654	-2.86448	-0.334975	0.545401	-0.419321	-2.26878	-1.52985	-1.5902	0.00662917	0.00746057	0.709501	0.0177413	-2.15175	-0.0696318	-1.79628
909	[Similar to: Dehydroepiandrosterone (DHEA); ΔMass: -36.0212 Da]	metabolomics	positive	C19 H24	-0.31	252.188	252.188	253.195	6.813	-3.75521	-2.55616	-1.68131	-0.53217	0.283061	0.126593	-3.2017	-2.30678	-2.35412	0.00621106	0.00968654	0.996948	0.0104747	-2.66423	-0.0408387	-2.62087
912		metabolomics	positive	C26 H43 N3 O6 P2	1.48	555.263	555.264	278.639	10.938	0.197884	-0.187785	1.40562	0.165674	0.151907	-0.382187	1.92359	1.8018	1.39101	0.019123	0.535135	0.0688486	0.0179871	0.471907	-0.0215357	1.70547
917		metabolomics	positive	C30 H54 N2 O18	1.41	730.337	730.338	731.345	7.664	1.66909	3.45085	3.59762	-1.51218	0.398754	0.412564	-1.94652	-1.20226	0.348007	0.0121831	0.0319034	0.0133383	0.735316	2.90585	-0.233619	-0.93359
922		metabolomics	positive	C29 H26 N10 O9	1.53	658.188	658.189	659.197	6.46	-1.26107	-1.03315	-1.53027	-0.139511	0.290517	-0.202415	-2.13549	-1.64039	-0.890483	0.00891945	0.0241861	0.70531	0.00979683	-1.27483	-0.0171363	-1.55545
923	Bicyclo Prostaglandin E2	metabolomics	positive	C20 H30 O4	-3.08	334.214	334.213	335.22	8.653	-4.05963	-4.05	-2.7834	-2.30899	1.25588	-1.28603	-3.17286	-3.98622	-4.60809	0.0354668	0.0635553	0.953892	0.0442057	-3.63101	-0.779716	-3.92239
942	Damascenone	metabolomics	positive	C13 H18 O	0.39	190.136	190.136	191.143	6.546	0.695386	1.43466	0.300986	-0.269065	0.382841	-0.207168	1.01584	1.07549	1.20571	0.030516	0.0895011	0.663908	0.0298252	0.810344	-0.0311308	1.09901
957	NP-016437	metabolomics	positive	C15 H24 O5	-0.48	284.162	284.162	285.17	7.213	-1.54482	-1.79291	-2.21413	-0.538222	0.267671	0.147331	-2.07058	-0.642963	-1.74841	0.0136795	0.0145079	0.700268	0.0376863	-1.85062	-0.0410736	-1.48732
971	(11E,15Z)-9,10,13-trihydroxyoctadeca-11,15-dienoic acid	metabolomics	positive	C18 H32 O5	-1.16	328.225	328.225	351.214	8.396	-4.58459	-1.91503	-2.63262	-0.484993	0.140651	0.242568	-3.17988	-1.43674	-2.70563	0.0206391	0.0218183	0.742136	0.0536893	-3.04408	-0.0339246	-2.44075
973		metabolomics	positive	C10 H23 N8 P3	4.36	348.126	348.127	349.135	0.832	-3.80849	-2.40446	-3.45307	0.0399003	0.0801681	-0.128446	-1.67686	-3.50175	-2.21473	0.00295809	0.00298602	0.423194	0.0111256	-3.22201	-0.00279269	-2.46445
987		metabolomics	positive	C33 H42 N6 O9 P2 S	0.43	760.221	760.221	761.229	6.499	-7.27401	-6.25655	-6.76398	-0.36079	-0.497716	0.597445	-7.04691	-6.34075	-6.4561	4.99283e-06	8.0338e-06	0.929655	9.26144e-06	-6.76484	-0.0870202	-6.61459
1002		metabolomics	positive	C14 H30 N9 O6 P S2	2.65	515.15	515.151	516.158	6.434	-3.0992	-2.27694	-5.32892	-0.77158	0.0106317	0.492446	-2.07556	-3.25792	-3.13067	0.0152912	0.0158514	0.677376	0.043625	-3.56835	-0.0895007	-2.82138
1003	Uracil	metabolomics	positive	C4 H4 N2 O2	-3.12	112.027	112.027	113.034	0.88	-2.4537	-0.841357	-0.585624	-0.347772	0.499223	-0.320574	-2.97241	-1.9744	-1.67096	0.0359917	0.192838	0.365789	0.0305654	-1.29356	-0.0563743	-2.20592
1005	(2,4-Dihydroxyphenyl)(oxo)acetic acid	metabolomics	positive	C8 H6 O5	0.61	182.022	182.022	183.029	1.216	1.86942	3.46091	1.99322	1.24196	-1.24019	-2.24141	0.848806	2.68259	2.61938	0.0463518	0.0544528	0.929003	0.0863772	2.44118	-0.746546	2.05026
1006	Atagabalin	metabolomics	positive	C10 H19 N O2	-0.11	185.142	185.142	186.149	6.134	-5.39052	-4.99141	-4.49941	-2.49275	-1.27969	1.2693	-6.05731	-5.3732	-4.92268	0.00575888	0.012527	0.870733	0.00737845	-4.96045	-0.83438	-5.45106
1010	phenylpropiolic acid	metabolomics	positive	C9 H6 O2	0.55	146.037	146.037	147.044	5.204	-4.93389	-3.82608	-4.92153	0.230541	0.283982	-0.715074	-5.16215	-5.34996	-5.28756	2.61057e-05	7.61913e-05	0.262358	3.26439e-05	-4.5605	-0.0668501	-5.26656
1030	3-deoxyestradiol	metabolomics	positive	C18 H24 O	-0.58	256.183	256.183	257.19	8.64	-2.29178	-2.96329	-0.83277	-0.858859	-0.132657	0.619611	-2.56079	-2.21267	-2.33226	0.0235388	0.0515875	0.854231	0.0268854	-2.02928	-0.123968	-2.36858
1032	Gentisic acid	metabolomics	positive	C7 H6 O4	-1.18	154.027	154.026	155.034	4.718	-2.19591	-0.944362	-4.02088	-0.336424	0.329586	-0.0719597	-3.42332	-3.14237	-4.01509	0.010714	0.0514431	0.367874	0.00959832	-2.38705	-0.0262657	-3.52693
1034	Alanylclavam	metabolomics	positive	C8 H12 N2 O4	0.14	200.08	200.08	218.114	0.806	-2.34731	-1.05441	-1.14365	-0.325162	0.0350938	0.23532	-2.55799	-1.35319	-1.41055	0.0226771	0.0493795	0.858885	0.0260869	-1.51513	-0.0182494	-1.77391
1058	COSMENE	metabolomics	positive	C10 H14	-0.46	134.11	134.109	135.117	8.236	-0.353243	-0.613827	-0.943387	0.0801429	0.144108	-0.25527	-0.478803	-0.80404	-0.715467	0.0224443	0.0375041	0.986962	0.0311833	-0.636819	-0.0103398	-0.666104
1060	L-Histidine	metabolomics	positive	C6 H9 N3 O2	0.23	155.069	155.07	156.077	0.714	-2.775	-4.19031	-3.50418	-0.0281151	0.728668	-1.46518	-2.7822	-2.01283	-3.98855	0.0127757	0.0141866	0.760855	0.0323086	-3.48983	-0.254875	-2.92786
1061	L-Histidine	metabolomics	positive	C6 H9 N3 O2	0.43	155.069	155.07	156.077	0.781	-3.4801	-3.7015	-1.99609	-0.885079	1.03253	-1.27603	-2.47834	-1.70896	-2.35603	0.03066	0.0277101	0.513728	0.116828	-3.05923	-0.376193	-2.18111
1067		metabolomics	positive	C22 H25 N8 O10 P	-0.79	592.143	592.143	593.15	6.34	-2.11509	-1.30153	-3.0878	-0.477323	-0.0679532	0.40893	-2.14461	-0.591148	-1.22837	0.0325355	0.0279112	0.390903	0.162489	-2.16814	-0.0454489	-1.32137
1071	Shogaol	metabolomics	positive	C17 H24 O3	-0.72	276.173	276.172	277.18	8.941	-0.748429	-1.24688	-0.862301	-0.262382	0.313475	-0.114672	-0.790904	-0.947887	-0.672302	0.00691986	0.00794374	0.744222	0.0177401	-0.952538	-0.021193	-0.803698
1072		metabolomics	positive	C8 H15 N3 O S	4.25	201.094	201.094	420.223	7.586	-5.96996	-4.18127	-4.61539	-0.723842	-0.562158	0.780082	-7.19745	-3.79571	-4.37394	0.00499913	0.00905321	0.979847	0.00743345	-4.92221	-0.168639	-5.12237
1077	tetracenomycin F1 methyl ester	metabolomics	positive	C21 H16 O7	-1.28	380.09	380.089	381.096	6.303	1.2824	2.67522	1.91729	-0.489683	-0.824813	0.785143	1.47346	2.6243	2.93432	0.0148171	0.034452	0.820247	0.017021	1.9583	-0.176451	2.34403
1080		metabolomics	positive	C19 H30 O7	-0.56	370.199	370.199	371.206	6.528	3.27926	3.90294	2.29288	0.0224467	-0.376865	0.280018	3.9184	3.70788	3.88117	0.000192525	0.000642364	0.306297	0.000219731	3.15836	-0.0248	3.83581
1089	Î³-Glutamyl-Î²-cyanoalanine	metabolomics	positive	C9 H13 N3 O5	-0.08	243.086	243.085	244.093	0.828	-1.86182	-0.845907	-1.35513	-0.471957	0.456609	-0.141301	-4.06705	-2.62758	-2.71552	0.0025058	0.0901507	0.0278067	0.00204827	-1.35429	-0.0522161	-3.13672
1090	L-3-nitrotyrosine	metabolomics	positive	C9 H10 N2 O5	-0.42	226.059	226.059	244.093	0.821	-1.86391	-0.845907	-1.35513	-0.471957	0.456609	-0.141301	-4.06705	-2.62758	-2.71552	0.00251221	0.0901313	0.0279067	0.00205331	-1.35498	-0.0522161	-3.13672
1092	n-Amylbenzene	metabolomics	positive	C11 H16	0.24	148.125	148.125	149.133	7.892	-1.35232	-1.02196	-0.277637	-0.728933	-0.176574	0.596314	-1.65888	-2.06637	-1.98437	0.0146773	0.229785	0.111807	0.0121966	-0.883972	-0.103065	-1.90321
1097		metabolomics	positive	C30 H31 N2 O8 P S	-1.29	610.154	610.153	611.16	6.091	-1.48928	-0.726097	-1.59846	-0.636339	0.0400864	0.409778	-0.915456	-0.425306	-0.514791	0.0406045	0.0342021	0.240101	0.33295	-1.27128	-0.0621583	-0.618518
1104		metabolomics	positive	C7 H4 O3	0.27	136.016	136.016	137.023	4.712	-5.5682	-1.67214	-5.66489	-0.394527	0.211156	0.113228	-5.30848	-5.73685	-4.26472	0.00896566	0.0222861	0.77122	0.010294	-4.30174	-0.023381	-5.10335
1107	(2R)-3-{[(2-Aminoethoxy)(hydroxy)phosphoryl]oxy}-2-hydroxypropyl (9Z,12Z,15Z)-9,12,15-octadecatrienoate	metabolomics	positive	C23 H42 N O7 P	-0.42	475.27	475.27	476.277	10.987	0.138264	-0.38522	1.61485	-0.337521	0.490073	-0.314583	1.83603	1.79641	1.73186	0.0340067	0.632437	0.105007	0.0324083	0.455965	-0.05401	1.7881
1110	(6Z)-6-Tetradecene-1,3-diyne-5,8-diol	metabolomics	positive	C14 H20 O2	-0.04	220.146	220.146	221.154	9.595	-0.550985	-0.360337	-0.878613	0.154521	0.327785	-0.662317	-0.77816	-1.93135	-1.76224	0.0326578	0.432469	0.147746	0.0284321	-0.596645	-0.0600035	-1.49058
1122		metabolomics	positive	C35 H36 O18	-0.24	744.19	744.19	745.197	6.589	-4.39789	-2.75781	-2.15275	-0.174875	0.0538977	0.105799	-3.18963	-2.58517	-2.32014	0.00378433	0.00464266	0.780604	0.00917178	-3.10282	-0.00505947	-2.69831
1129	Prolinamide	metabolomics	positive	C5 H10 N2 O	-0.73	114.079	114.079	115.087	0.805	-3.40094	-2.1444	-1.06965	-0.67759	-0.0704667	0.508389	-2.83233	-2.16861	-2.63478	0.0165094	0.0362322	0.858197	0.0194392	-2.205	-0.079889	-2.54524
1131	N~2~-[2-(Carboxymethyl)-2-hydroxy-3-methoxy-3-oxopropanoyl]arginine	metabolomics	positive	C12 H20 N4 O8	-0.49	348.128	348.128	349.135	1.085	-6.79311	-2.13634	-4.83704	-0.254193	0.213025	0.00349916	-3.99913	-2.58281	-2.85889	0.0197673	0.0179981	0.475081	0.0796738	-4.58883	-0.0125565	-3.14694
1132		metabolomics	positive	C22 H38 O	-0.44	318.292	318.292	336.326	12.011	-4.53914	-2.98145	-4.68077	-1.12025	1.19697	-2.01499	-4.16671	-2.71097	-2.65776	0.0315955	0.0307166	0.658978	0.0934029	-4.06712	-0.64609	-3.17848
1133	(2E,4Z)-N-Isobutyl-2,4-octadecadienamide	metabolomics	positive	C22 H41 N O	-0.56	335.319	335.319	336.326	12.011	-4.53914	-2.98145	-4.68077	-1.12025	1.19697	-2.01499	-4.16671	-2.71097	-2.65776	0.0315955	0.0307166	0.658978	0.0934029	-4.06712	-0.64609	-3.17848
1136	(8Z,11Z,14Z)-heptadecatrienoic acid	metabolomics	positive	C17 H28 O2	-0.63	264.209	264.209	265.216	8.902	-1.65359	-2.56917	-1.29787	-1.86225	-0.179513	0.881235	-2.75648	-3.33873	-3.29703	0.0276276	0.200424	0.263765	0.0230081	-1.84021	-0.386843	-3.13075
1138		metabolomics	positive	C5 H3 N8 O P	2.33	222.017	222.017	223.025	0.729	-3.1295	-3.03252	-2.50746	0.340065	0.484163	-1.57599	-2.49412	-2.08115	-2.34472	0.00849769	0.00875132	0.593759	0.0268134	-2.88982	-0.250589	-2.30666
1144	(2Z)-3-(1,3-Benzodioxol-5-yl)acrylaldehyde	metabolomics	positive	C10 H8 O3	0.28	176.047	176.047	177.055	4.247	-0.418985	-0.154455	-0.292721	0.0715109	-0.0334018	-0.0408682	0.557627	0.404474	1.03856	0.00362967	0.284447	0.00332588	0.018405	-0.28872	-0.000919695	0.666887
1145	Coumarin	metabolomics	positive	C9 H6 O2	0.49	146.037	146.037	147.044	2.263	-2.09158	-1.12707	-1.16643	0.16457	-0.15667	-0.026095	-3.70442	-1.33732	-1.46438	0.0486316	0.163146	0.583575	0.0442403	-1.4617	-0.00606513	-2.16871
1163		metabolomics	positive	C5 H11 N3	0.3	113.095	113.095	131.129	0.704	-6.1423	-5.98727	-4.46771	-1.52715	1.25156	-1.87808	-5.57232	-6.00786	-6.21618	0.00239783	0.00498753	0.905022	0.003339	-5.53243	-0.717891	-5.93212
1167		metabolomics	positive	C21 H36 O9	-0.18	432.236	432.236	433.243	6.872	-3.77979	-1.84448	-1.42356	-0.557701	-0.0891405	0.465226	-3.70711	-2.58253	-2.82445	0.0123537	0.0386426	0.610819	0.0125001	-2.34928	-0.0605386	-3.03803
1172	Methyl Jasmonate	metabolomics	positive	C13 H20 O3	0.36	224.141	224.141	225.149	6.883	-0.650487	-0.587357	-1.23154	-0.11381	0.450763	-0.495954	-1.07585	-1.40864	-0.717214	0.0465861	0.119475	0.742891	0.046353	-0.823128	-0.0530003	-1.06723
1199	(+/-)-pantetheine	metabolomics	positive	C11 H22 N2 O4 S	-0.66	278.13	278.13	279.137	5.557	-7.23178	-6.73119	-6.8363	-0.335081	0.566725	-0.461754	-7.12642	-6.57652	-6.86022	9.40166e-07	1.63816e-06	0.967314	1.73055e-06	-6.93309	-0.0767033	-6.85439
1200		metabolomics	positive	C11 H19 N O4 S	-0.51	261.103	261.103	279.137	5.552	-7.44405	-6.94345	-7.04857	-0.335081	0.566725	-0.461754	-7.33869	-6.78879	-7.07249	7.83559e-07	1.42491e-06	0.967314	1.49849e-06	-7.14536	-0.0767033	-7.06666
1213	NP-007909	metabolomics	positive	C13 H20 O3	0.58	224.141	224.141	225.148	7.832	-0.963061	-0.881316	-0.926042	-0.377525	-0.190044	0.43687	-1.33263	-1.2929	-0.998637	0.00440943	0.0165856	0.447119	0.00438339	-0.923473	-0.0435665	-1.20806
1229	(8E,10E,12S)-8,10-Heptadecadiene-4,6-diyne-1,12-diol	metabolomics	positive	C17 H24 O2	-0.19	260.178	260.178	261.185	10.786	-0.94184	-1.14995	-0.806436	-0.0523705	-0.0278571	0.076933	-1.1267	-1.53287	-1.95591	0.00107309	0.00971648	0.082086	0.00090386	-0.966077	-0.00109819	-1.53849
1233	(2Z)-3-(1,3-Benzodioxol-5-yl)acrylaldehyde	metabolomics	positive	C10 H8 O3	-0.25	176.047	176.047	177.055	5.92	-1.82211	-1.30624	-0.0376574	0.326063	0.134262	-0.623975	-1.67289	-1.71021	-1.5014	0.0498353	0.1889	0.51922	0.0440743	-1.05534	-0.0545499	-1.62817
1236	Aminolevulinic acid	metabolomics	positive	C5 H9 N O3	-0.4	131.058	131.058	263.124	0.865	-4.50293	-4.27118	-3.22976	-0.469353	0.162074	0.212653	-3.13596	-3.38393	-1.85852	0.000805419	0.000731734	0.136733	0.0048931	-4.00129	-0.0315421	-2.7928
1237		metabolomics	positive	C24 H37 N10 O4 P3	3.57	622.221	622.223	623.231	6.231	0.862528	1.58947	2.2875	0.471711	-0.181724	-0.450876	0.421764	0.607777	1.15474	0.0283209	0.0235707	0.211174	0.25717	1.57983	-0.0536299	0.728093
1241	n-Amylbenzene	metabolomics	positive	C11 H16	0.63	148.125	148.125	149.133	7.97	-1.54821	-0.598313	-1.0569	-0.21318	0.342137	-0.201355	-1.55106	-2.1473	-2.24775	0.00273542	0.040744	0.0668591	0.0021996	-1.0678	-0.0241326	-1.98204
1242	N-glycoloyl-D-mannosaminolactone	metabolomics	positive	C8 H13 N O7	-0.03	235.069	235.069	236.076	1.274	3.32712	4.50061	1.83832	-0.122917	0.205457	-0.106841	3.7111	3.63368	3.84053	0.00214634	0.00547996	0.719455	0.00262547	3.22202	-0.00810017	3.72844
1246		metabolomics	positive	C30 H49 N6 O14 P3 S	-0.04	842.224	842.224	843.231	6.645	-8.28902	-8.23264	-3.72339	0.122505	0.246729	-0.46422	-8.6922	-8.20622	-8.00624	0.00131557	0.00425864	0.478168	0.00145167	-6.74835	-0.0316621	-8.30155
1247	Kaempferol	metabolomics	positive	C15 H10 O6	-1.59	286.048	286.047	287.055	6.277	-1.61093	-0.76892	-3.13409	-0.55827	-0.142311	0.500616	-1.98386	-2.18582	-2.44743	0.0302385	0.0681066	0.832728	0.0332393	-1.83798	-0.066655	-2.2057
1283	2-(2,3,6-Trihydroxy-4-methoxyphenyl)propanoic acid	metabolomics	positive	C10 H12 O6	0.68	228.063	228.064	229.071	6.644	-7.70927	-7.37699	-7.54147	-0.426043	-0.338515	0.550748	-7.83655	-7.35058	-7.1506	5.11087e-07	1.0464e-06	0.949577	1.10401e-06	-7.54258	-0.0712702	-7.44591
1294	(1S,6R,11aR,13R,14aS)-1,13-dihydroxy-6-methyl-1H,4H,6H,7H,8H,9H,11aH,12H,13H,14H,14aH-cyclopenta[f]oxacyclotridecan-4-one	metabolomics	positive	C16 H24 O4	-0.96	280.167	280.167	281.174	7.47	-1.29789	-1.53873	-0.877544	-0.391671	-1.45468	0.905288	-2.48899	-2.44895	-2.93662	0.0220566	0.331731	0.125392	0.0187706	-1.23806	-0.313688	-2.62485
1300	LU3453000	metabolomics	positive	C4 H4 O2	-0.12	84.0211	84.0211	85.0284	5.626	-1.30395	-0.313665	-1.07667	0.0744972	0.0758932	-0.16328	-1.31965	-0.512584	-0.985786	0.043166	0.068201	0.990732	0.0579737	-0.898098	-0.00429648	-0.93934
1302	(2Z)-3-(1,3-Benzodioxol-5-yl)acrylaldehyde	metabolomics	positive	C10 H8 O3	-0.42	176.047	176.047	177.055	6.336	-1.91669	-1.088	-0.933065	0.175699	0.30949	-0.663789	-1.88977	-1.3152	-0.918273	0.0344567	0.0558877	0.988189	0.0466267	-1.31259	-0.059533	-1.37441
1303	dehydroretinaldehyde	metabolomics	positive	C20 H26 O	-0.71	282.198	282.198	283.205	9.019	-3.28871	-3.26897	-2.24262	-0.19385	-0.348891	0.422817	-2.823	-3.55452	-3.26414	0.000294717	0.000683597	0.754661	0.000410656	-2.93344	-0.0399745	-3.21389
1304	dehydro-D-arabinono-1,4-lactone	metabolomics	positive	C5 H6 O5	0.42	146.022	146.022	147.029	1.224	-2.95692	-1.88037	-2.71993	-0.643329	0.834734	-0.795262	-2.91295	-1.50003	-1.85516	0.0192789	0.0208841	0.76951	0.04818	-2.51907	-0.201286	-2.08938
1305	5-Hydroxy-DL-tryptophan	metabolomics	positive	C11 H12 N2 O3	-0.74	220.085	220.085	221.092	1.351	-4.0525	-1.70044	-2.58408	-0.776802	0.697819	-0.332261	-3.8285	-1.80845	-1.90464	0.0395723	0.0484767	0.948702	0.0713256	-2.77901	-0.137082	-2.51386
1306		metabolomics	positive	C H2 N3 P3	-3.93	148.946	148.946	149.953	0.676	-2.51511	-2.38472	-1.00239	0.642727	-0.023194	-1.1371	-2.17705	-1.95135	-1.52241	0.0410936	0.0550981	0.989334	0.0655644	-1.96741	-0.172524	-1.8836
1309		metabolomics	positive	C22 H41 N O2	-0.51	351.314	351.314	352.321	11.973	-4.37107	-3.3458	-5.7307	-1.2655	1.26734	-2.49927	-4.60812	-2.9157	-3.21446	0.0442658	0.0436899	0.724366	0.117156	-4.48252	-0.832475	-3.57943
1310	Dihomo-γ-linolenic acid ethyl ester	metabolomics	positive	C22 H38 O2	-0.35	334.287	334.287	352.321	11.974	-4.37107	-3.3458	-5.7307	-1.2655	1.26734	-2.49927	-4.60812	-2.9157	-3.21446	0.0442658	0.0436899	0.724366	0.117156	-4.48252	-0.832475	-3.57943
1322		metabolomics	positive	C12 H14	0.16	158.11	158.11	159.117	8.892	-1.12122	-1.83752	-1.8926	-0.140411	-0.427893	0.43231	-1.39742	-2.25671	-2.04266	0.00422343	0.0109624	0.724032	0.00495286	-1.61711	-0.0453312	-1.89893
1324	gamma-Glutamyl-S-propylcysteine	metabolomics	positive	C11 H20 N2 O5 S	-1.43	292.109	292.109	293.116	5.896	-7.10561	-4.34269	-4.95317	-1.56852	-0.464082	0.954505	-6.93891	-2.97016	-4.55037	0.0154634	0.018613	0.876328	0.0330367	-5.46716	-0.359367	-4.81981
1330		metabolomics	positive	C15 H9 N3 O7 P2 S	3.57	436.964	436.965	437.972	1.225	-4.48237	-3.03206	-4.16719	-0.863302	1.00628	-1.17925	-4.88824	-2.21061	-2.27739	0.0248593	0.0256161	0.724976	0.0663186	-3.89388	-0.345424	-3.12541
1340		metabolomics	positive	C13 H24 N2 O4	-0.39	272.174	272.173	273.181	5.813	-5.93996	-2.93614	-4.78765	-1.99242	1.00937	-0.442911	-6.01072	-3.45813	-3.82672	0.0232585	0.0331898	0.994232	0.037526	-4.55458	-0.475319	-4.43186
1344	6-(1-Hydroxyethyl)-3-(hydroxymethyl)-2,7-dioxabicyclo[4.1.0]hept-3-en-5-one	metabolomics	positive	C8 H10 O5	0.07	186.053	186.053	187.06	6.63	-5.62234	-2.78278	-4.57741	-0.50332	-0.173621	0.493549	-7.07488	-3.02315	-4.22655	0.0150071	0.0293689	0.928933	0.0192025	-4.32751	-0.0611307	-4.77486
1345	(4beta,12R)-12,13-Epoxytrichothec-9-en-4-yl acetate	metabolomics	positive	C17 H24 O4	-0.79	292.167	292.167	293.175	6.932	-1.10222	-1.0746	-2.03134	-0.546643	0.802173	-0.806763	-1.6287	-1.72375	-2.58134	0.0405533	0.139988	0.568558	0.0370067	-1.40272	-0.183744	-1.97793
1361		metabolomics	positive	C47 H31 N10 O4 P	-0.45	830.227	830.226	831.234	6.492	-7.7589	-6.74144	-5.3997	0.0127576	0.215693	-0.269066	-7.5318	-5.8396	-6.01913	0.000137194	0.000226966	0.969826	0.000262668	-6.63335	-0.0135386	-6.46351
1367	5-[(5-Hydroxytetrahydro-2-furanyl)methyl]-1,3-benzenediol	metabolomics	positive	C11 H14 O4	0.43	210.089	210.089	211.096	6.478	0.67012	1.20207	1.54521	0.339647	-0.238685	-0.172936	1.35002	1.05141	1.47229	0.00585999	0.013117	0.849259	0.00736028	1.13913	-0.0239914	1.29124
1369	NS1800000	metabolomics	positive	C8 H9 N O4	0.27	183.053	183.053	201.087	0.847	-4.17179	-1.76756	-0.615969	-0.739652	0.310061	0.21581	-4.03276	-2.6385	-2.729	0.0486289	0.153887	0.616268	0.044926	-2.18511	-0.0712603	-3.13342
1370	5-Isopropyl-2-methyl-2-cyclohexen-1-one	metabolomics	positive	C10 H16 O	0.36	152.12	152.12	153.127	6.863	0.0372592	0.993847	-0.560423	-0.285641	0.162763	0.0843287	2.71909	1.91207	1.39017	0.0120508	0.938831	0.0232972	0.0158621	0.156894	-0.0128499	2.00711
1377	PPG n4	metabolomics	positive	C12 H26 O5	-0.82	250.178	250.178	251.185	6.285	-3.01839	-1.10432	-3.15877	-0.976237	-0.630226	0.884106	0.189093	0.361097	0.0877518	0.0217676	0.0512644	0.0240642	0.80866	-2.42716	-0.240786	0.212647
1378	Prolinamide	metabolomics	positive	C5 H10 N2 O	0.5	114.079	114.079	115.087	0.698	-3.55874	-2.3022	-4.52795	-0.371884	0.304035	-0.0106651	-2.20963	-2.32641	-4.85776	0.0156729	0.0199656	0.927856	0.0306931	-3.46297	-0.0261714	-3.13127
1388		metabolomics	positive	C23 H47 N4 O14 P	-2.56	634.283	634.281	635.288	6.967	-3.3256	-1.84503	-1.51063	0.648221	-0.0872215	-1.02494	-5.62937	-3.22355	-2.61566	0.0247793	0.159275	0.295255	0.0207852	-2.22709	-0.154646	-3.82286
1396		metabolomics	positive	C5 H8 N2 O	-0.13	112.064	112.064	130.097	1.008	-5.63921	-2.54282	-3.21679	-1.43742	0.183865	0.580002	-3.62491	-1.74711	-3.83742	0.0338377	0.0354007	0.780829	0.0824554	-3.79961	-0.224519	-3.06981
1397		metabolomics	positive	C11 H19 N O4 S	0.17	261.103	261.104	279.137	5.475	-8.7888	-8.30745	-8.35062	-0.449881	0.522041	-0.265498	-8.94351	-8.16636	-8.23024	3.99487e-07	8.9977e-07	0.994022	9.15401e-07	-8.48229	-0.0644461	-8.4467
1399	Cinnamaldehyde	metabolomics	positive	C9 H8 O	0.81	132.058	132.058	133.065	5.488	-1.26873	-1.10939	-0.740512	-0.503825	-0.222209	0.523575	-1.28507	-0.836948	-0.672937	0.0423424	0.0508389	0.939224	0.0776352	-1.03954	-0.067486	-0.931652
1403	Progesterone	metabolomics	positive	C21 H30 O2	-0.56	314.225	314.224	315.232	7.362	-2.03811	-2.64122	-2.41327	-0.285939	0.501081	-0.387377	-1.96698	-2.59313	-3.25806	0.00139097	0.00314195	0.828368	0.00187367	-2.3642	-0.0574115	-2.60606
1406		metabolomics	positive	C11 H6 N6 O5	0.11	302.04	302.04	303.047	6.167	-7.35327	-6.05015	-6.65415	-0.075565	0.4972	-0.644853	-7.23667	-5.85397	-5.77696	3.73277e-05	5.67688e-05	0.769806	8.10974e-05	-6.68585	-0.0744059	-6.2892
1409	Norethindrone	metabolomics	positive	C20 H26 O2	-0.76	298.193	298.193	299.2	8.396	-5.62954	-5.84429	-6.4819	-0.704593	1.09678	-2.01383	-6.60787	-6.08869	-6.71978	0.000473054	0.00106053	0.813473	0.000666275	-5.98524	-0.540547	-6.47211
1414	1-Phenyl-2-hexanone	metabolomics	positive	C12 H16 O	0.1	176.12	176.12	177.127	7.921	-1.36833	-2.08653	-0.899017	0.114984	-0.0413442	-0.0811748	-0.12075	-0.847906	-0.451514	0.012841	0.0115282	0.0592819	0.393593	-1.45129	-0.00251155	-0.47339
1415		metabolomics	positive	C12 H14	-0.11	158.11	158.11	159.117	8.238	-0.792997	-0.949565	-0.39782	-0.374266	0.245606	0.0606173	-0.638142	-1.13911	-0.951842	0.0206444	0.0576402	0.694647	0.0211541	-0.713461	-0.0226811	-0.909697
1419		metabolomics	positive	C30 H54 N2 O15	1.04	682.352	682.353	683.36	7.743	1.58471	3.05403	3.76538	-0.634166	0.765494	-0.608816	2.47188	3.37304	3.59481	0.00621676	0.0133763	0.878493	0.00798295	2.80137	-0.159163	3.14658
1431	Ethylbenzene	metabolomics	positive	C8 H10	-0.83	106.078	106.078	107.085	8.915	-0.185654	-0.764762	-0.479813	0.132605	-0.180534	0.0304804	-1.43991	-1.80034	-0.493917	0.0342942	0.431208	0.155897	0.0297854	-0.476743	-0.00581615	-1.24472
1447	FLOROPAL	metabolomics	positive	C13 H18 O2	-0.22	206.131	206.131	207.138	5.54	-4.45178	-3.42978	-4.6056	-0.393179	0.649068	-0.576916	-4.34149	-3.29883	-3.63488	0.000344706	0.000466541	0.712986	0.000829265	-4.16239	-0.107009	-3.7584
1448		metabolomics	positive	C18 H28 N6 O2 S	-3.65	392.199	392.198	393.205	6.513	-7.38447	-6.27911	-6.58256	-0.324078	-0.390656	0.524473	-7.14091	-6.37746	-6.62978	4.34479e-06	7.31908e-06	0.99642	7.54708e-06	-6.74871	-0.0634201	-6.71605
1467	Sinapinic acid	metabolomics	positive	C11 H12 O5	-0.4	224.068	224.068	225.076	6.199	-3.17385	-1.86921	-4.52323	-0.105857	-0.258525	0.304283	-2.72655	-2.45414	-2.43211	0.00605592	0.00641063	0.598233	0.0186678	-3.18876	-0.0200329	-2.5376
1471	1-Phenyl-2-hexanone	metabolomics	positive	C12 H16 O	0.29	176.12	176.12	177.127	7.153	-1.04313	-1.17706	-0.865943	0.0781018	-0.0185215	-0.0632164	-1.07643	-1.2092	-1.01022	3.92489e-05	8.63255e-05	0.748667	5.90915e-05	-1.02871	-0.00121204	-1.09862
1472		metabolomics	positive	C28 H48 O9	-4.72	528.33	528.327	529.335	7.853	1.29617	2.73342	1.77631	-1.39021	-0.690052	0.999032	1.69633	2.23524	1.80192	0.0242744	0.0359176	0.99932	0.0374664	1.9353	-0.360409	1.91116
1480	(1S,4S,5R,9R,13S)-5,9-dimethyl-14-methylidenetetracyclo[11.2.1.0Âa,Âaâ°.0â´,âa]hexadec-10-ene-5-carboxylic acid	metabolomics	positive	C20 H28 O2	-0.97	300.209	300.209	301.216	9.016	-3.23292	-3.62022	-2.41763	-0.305795	-0.393652	0.515817	-3.43502	-4.24838	-3.38406	0.000353783	0.00110407	0.413631	0.000411865	-3.09026	-0.0612101	-3.68915
1488	(2,4-Dihydroxyphenyl)(oxo)acetic acid	metabolomics	positive	C8 H6 O5	4.84	182.022	182.022	183.029	0.869	2.29382	4.49963	3.30059	-0.449382	0.48503	-0.204186	2.51236	3.84668	4.01792	0.0034156	0.00606456	0.989731	0.00530504	3.36468	-0.0561792	3.45899
1490		metabolomics	positive	C5 H18 N6 O2 S	-2.73	226.121	226.121	227.128	6.818	-1.61828	-1.74483	-1.47467	-0.690019	0.408925	0.0737628	-1.67785	-1.3753	-1.70907	0.0025244	0.00405841	0.995753	0.00440788	-1.61259	-0.0691104	-1.58741
1494		metabolomics	positive	C7 H4 O3	0.07	136.016	136.016	137.023	2.789	-4.50973	-1.66606	-4.78591	-0.0773856	0.801473	-1.6927	-3.33094	-2.34975	-4.25358	0.0438967	0.0533385	0.948824	0.0786112	-3.6539	-0.322872	-3.31142
1497		metabolomics	positive	C3 H12 N5 O6 P	4.39	245.053	245.054	263.087	0.853	-5.04968	-3.60506	-2.15314	0.649517	-0.164829	-0.89078	-3.55974	-2.91762	-2.91483	0.00933392	0.0111565	0.827781	0.0215125	-3.60263	-0.135364	-3.13073
1515	MI5550000	metabolomics	positive	C16 H24 O	-0.1	232.183	232.183	233.19	10.053	-0.515563	-0.286135	-0.285604	0.0782706	0.013974	-0.0977101	-0.679054	-0.757245	-0.73563	0.000273361	0.00841175	0.00830894	0.000215492	-0.362434	-0.0018218	-0.723976
1517		metabolomics	positive	C25 H40 N10 O3	-2.81	528.328	528.327	529.334	7.717	1.3537	2.16783	1.99321	-0.0167038	-1.19373	0.654748	1.6497	1.73809	1.52355	0.0111123	0.0142157	0.911877	0.0225716	1.83825	-0.185229	1.63711
1544	MFCD00051313	metabolomics	positive	C12 H18 O	0.33	178.136	178.136	179.143	7.405	-1.61985	-2.59032	-1.2919	0.520376	-0.368785	-0.337819	-2.50257	-1.62487	-1.88965	0.0090228	0.018032	0.924056	0.0118724	-1.83403	-0.0620759	-2.0057
1549		metabolomics	positive	C12 H14	0.62	158.11	158.11	159.117	6.836	-1.33278	-1.8998	-2.27245	0.0731416	0.240685	-0.383753	-1.96805	-1.48455	-0.884309	0.00642632	0.00669288	0.577674	0.0204439	-1.83501	-0.0233087	-1.44563
1556	.beta.-Estradiol	metabolomics	positive	C18 H24 O2	-0.73	272.178	272.177	273.185	7.473	-1.80374	-1.73935	-0.748499	-0.881248	0.363707	0.22697	-1.79049	-2.21625	-1.89129	0.0133885	0.0517119	0.484652	0.0125616	-1.43053	-0.096857	-1.96601
1558	3-Hydroxymethyl-phenol	metabolomics	positive	C7 H8 O2	-0.71	124.052	124.052	249.112	6.039	-2.20154	-1.66589	-1.2983	0.0603574	0.0817667	-0.153667	-1.46338	-1.60823	-1.51236	0.000498165	0.000651029	0.682605	0.00124496	-1.72191	-0.00384757	-1.52799
1559	5-Hydroxy-4-methoxy-6-(2-phenylethyl)-5,6-dihydro-2H-pyran-2-one	metabolomics	positive	C14 H16 O4	-0.73	248.105	248.105	249.112	6.035	-2.20154	-1.66589	-1.2983	0.0603574	0.0817667	-0.153667	-1.46338	-1.60823	-1.51236	0.000498165	0.000651029	0.682605	0.00124496	-1.72191	-0.00384757	-1.52799
1561		metabolomics	positive	C43 H37 N6 O8 P3	0.39	858.189	858.189	430.102	6.644	-8.13923	-7.80695	-7.97143	0.0794995	0.323773	-0.531679	-7.95611	-7.78053	-7.58055	7.27216e-08	2.10867e-07	0.695577	2.46708e-07	-7.97254	-0.0428022	-7.7724
1562	n-Amylbenzene	metabolomics	positive	C11 H16	0.48	148.125	148.125	149.133	7.651	-0.740235	-0.74024	-0.769909	-0.469669	-0.108128	0.433043	-0.587106	-0.660568	-0.616499	0.03656	0.0393723	0.825964	0.0827351	-0.750128	-0.0482512	-0.621391
1566	NP-021018	metabolomics	positive	C12 H18 O4	4.74	226.121	226.122	227.128	5.981	-2.85429	-4.16809	-3.0388	-0.41159	-0.739128	0.721683	-2.50884	-2.76375	-3.1	0.00164907	0.00186262	0.549128	0.00499356	-3.35373	-0.143012	-2.79087
1569		metabolomics	positive	C9 H14 N2 O5 S	-0.5	262.062	262.062	263.069	2.493	-5.10309	-5.42294	-4.53324	-1.07994	-2.22382	1.20969	-5.20559	-5.24223	-4.99095	0.00308526	0.00552337	0.987987	0.00478762	-5.01976	-0.698025	-5.14626
1570	Tocainide	metabolomics	positive	C11 H16 N2 O	-4.44	192.126	192.125	407.24	8.335	0.4782	-1.20522	-1.22116	-0.774508	-0.0495157	0.535208	-2.33687	-4.17066	-1.89313	0.0318714	0.774488	0.0785467	0.0333433	-0.649395	-0.0962718	-2.80022
1575		metabolomics	positive	C20 H29 N7 O2	-4.14	399.238	399.237	400.244	5.957	-6.46425	-3.33802	-3.58081	-0.285937	-0.150443	0.354811	-6.23422	-3.67048	-3.97733	0.00797193	0.0139469	0.986661	0.0117803	-4.46103	-0.0271899	-4.62735
1587		metabolomics	positive	C24 H16 N4 O5	-3.72	440.112	440.11	441.118	6.305	1.92722	3.33993	2.06264	-0.396936	-1.05897	0.816031	2.39218	3.33247	3.59538	0.00501269	0.015393	0.593553	0.00536545	2.44326	-0.213292	3.10668
1588	5?-pregn-2-en-20-one	metabolomics	positive	C21 H32 O	-0.46	300.245	300.245	301.252	8.751	2.65347	3.03252	3.91459	-1.23601	0.562474	0.135738	2.86839	2.90105	3.42536	0.00144398	0.00221901	0.968257	0.00274206	3.2002	-0.179265	3.06493
1595	2-(3-phenylpropyl)oxolane	metabolomics	positive	C13 H18 O	0.11	190.136	190.136	191.143	7.595	-2.45789	-2.51053	-1.8127	-0.868514	0.218094	0.366357	-2.50832	-1.00934	-0.848864	0.0235108	0.0204041	0.389173	0.115546	-2.26038	-0.0946877	-1.45551
1605	n-propylbenzene	metabolomics	positive	C9 H12	-0.38	120.094	120.094	121.101	8.636	-0.705272	-1.11011	-0.66191	-0.55507	0.317842	0.10153	-0.776598	-1.08416	-1.19726	0.0227053	0.0579197	0.755023	0.0240426	-0.825764	-0.0452324	-1.01934
1614	Estriol	metabolomics	positive	C18 H24 O3	-0.71	288.173	288.172	289.18	7.42	-3.33261	-3.54287	-3.12503	-1.58611	1.08892	-0.889558	-3.40941	-4.15479	-4.00291	0.00535968	0.0137488	0.739182	0.00624374	-3.3335	-0.462248	-3.8557
1628	Acetophenone	metabolomics	positive	C8 H8 O	-0.34	120.058	120.057	121.065	7.296	-0.776638	-1.56876	-1.79359	-0.791918	0.116178	0.420686	-1.32408	-1.07689	-1.49555	0.0314311	0.0415525	0.978056	0.0531597	-1.37966	-0.0850177	-1.29884
1653		metabolomics	positive	C15 H30 O8	-0.21	338.194	338.194	361.183	5.613	2.83425	4.16779	1.85966	-0.403415	-0.0567459	0.358963	2.70957	2.9995	3.38015	0.00329693	0.00582984	0.991143	0.00515176	2.9539	-0.0337328	3.02974
1656	4-Methoxybenzaldehyde	metabolomics	positive	C8 H8 O2	0.74	136.052	136.053	137.06	6.959	-0.848896	-0.257064	-0.604339	0.0191806	-0.0555948	0.0348054	-0.19835	-0.156702	-0.244155	0.0196814	0.0173367	0.0921362	0.404066	-0.5701	-0.000536288	-0.199736
1689		metabolomics	positive	C8 H17 N O2 S2	-3.73	223.07	223.069	224.076	1.143	-0.854199	-0.806205	0.607114	-0.0973444	0.00166347	0.089626	1.59149	1.30717	0.605996	0.037453	0.74047	0.0378102	0.0970153	-0.351097	-0.00201832	1.16822
1699	NP-000124	metabolomics	positive	C12 H20 O4	-0.04	228.136	228.136	229.143	6.985	0.599635	0.797134	1.10939	-1.15885	0.344332	0.359033	-0.5913	-0.719953	-0.568654	0.0369441	0.132758	0.0335452	0.546513	0.835387	-0.151827	-0.626636
1703	(10S)-Juvenile hormone III acid diol	metabolomics	positive	C15 H26 O4	-0.51	270.183	270.183	271.19	7.142	-1.67824	-0.729394	-1.68921	0.434317	0.0775977	-0.752753	-2.05086	-2.21319	-2.51765	0.00479305	0.0430957	0.14576	0.00396876	-1.36561	-0.0802796	-2.26056
1719	leucoline	metabolomics	positive	C9 H7 N	1.87	129.058	129.058	130.065	3.239	3.95657	5.18518	0.985177	0.25429	0.0266685	-0.342645	3.7297	4.4658	3.85685	0.0171501	0.0399637	0.817834	0.0194486	3.37564	-0.0205621	4.01745
1739		metabolomics	positive	C8 H12 O2 S2	-4.05	204.028	204.027	222.061	0.898	-1.20648	-1.73312	-1.74717	0.21201	0.40908	-0.960552	-1.37224	-2.31683	-1.08097	0.0363615	0.0554304	0.9982	0.051646	-1.56226	-0.113154	-1.59001
1741		metabolomics	positive	C14 H29 N4 O P	3.08	300.208	300.209	301.216	8.935	-5.86977	-5.59004	-3.60769	0.856169	0.0805473	-2.9175	-4.50807	-5.00541	-6.49908	0.0142744	0.0260688	0.96343	0.0193227	-5.0225	-0.660262	-5.33752
1743		metabolomics	positive	C6 H8	-0.4	80.0626	80.0626	81.0698	7.616	-0.777422	-1.16606	-1.81757	0.0585729	-0.157274	0.086576	-2.29043	-0.980776	-1.2225	0.0239201	0.0542583	0.832059	0.0267608	-1.25368	-0.00404169	-1.4979
1768		metabolomics	positive	C40 H70 N4	-2.59	606.56	606.558	607.566	16.106	-2.27122	-2.30249	-2.46607	0.538909	-0.220645	-0.53754	-0.923407	-2.44749	-2.60974	0.00905416	0.0104426	0.778449	0.0222942	-2.34659	-0.0730919	-1.99355
1773		metabolomics	positive	C19 H33 N5 O2 P2 S	4.09	457.183	457.185	229.6	5.107	1.78909	5.19266	4.23154	-0.572517	0.109443	0.32048	2.28591	4.77677	4.91823	0.018242	0.0323705	0.970987	0.0246596	3.73777	-0.0475314	3.99364
1774		metabolomics	positive	C7 H4 O2	-0.06	120.021	120.021	121.028	7.127	-0.652117	-0.744231	-0.522976	-0.0629929	0.404702	-0.47612	-0.69983	-0.713779	-0.755213	0.0378334	0.0723679	0.921652	0.0447443	-0.639774	-0.0448036	-0.72294
1775	2-Methoxy-7,7,8b-trimethyloctahydrocyclopropa[4,5]indeno[5,6-c]furan-4a,5(4H)-diol	metabolomics	positive	C16 H26 O4	-0.7	282.183	282.183	283.19	7.132	-1.65587	-1.78442	-2.13936	-0.89185	0.291494	0.307044	-0.750043	-1.23723	-2.52002	0.041101	0.0429881	0.80059	0.0964893	-1.85988	-0.0977707	-1.50243
1779		metabolomics	positive	C19 H36 O11	-0.37	440.226	440.226	463.215	6.215	-4.15906	-3.41091	-5.14052	-1.06244	1.26774	-3.14135	-3.94093	-3.7814	-4.58874	0.0476477	0.0639707	0.992456	0.074117	-4.23683	-0.978681	-4.10369
1783	n-Amylbenzene	metabolomics	positive	C11 H16	0.13	148.125	148.125	149.132	8.889	-2.81807	-2.79325	-1.27516	-0.67515	0.525558	-0.0981302	-1.07213	-0.529578	-0.881148	0.0142532	0.0126596	0.0678925	0.384195	-2.29549	-0.0825742	-0.827619
1786	ibufenac	metabolomics	positive	C12 H16 O2	0.42	192.115	192.115	193.122	8.341	-0.376389	-0.257866	-0.788898	-0.0478802	0.220343	-0.204844	-0.490047	-1.3201	-1.25053	0.0283442	0.281219	0.193513	0.0236712	-0.474384	-0.0107936	-1.02022
1791	Ibuprofen	metabolomics	positive	C13 H18 O2	0.13	206.131	206.131	207.138	6.513	-0.900214	-0.623749	-0.89652	0.241071	0.079098	-0.392567	-0.819377	-1.53891	-0.553683	0.0388853	0.0846444	0.84827	0.0424768	-0.806828	-0.0241326	-0.970656
1795	NP-000124	metabolomics	positive	C12 H20 O4	0.26	228.136	228.136	229.143	6.586	-1.99637	-1.84375	-2.01291	-0.0602008	0.388872	-0.45107	-1.59008	-0.659321	-1.5069	0.00265844	0.00226465	0.148058	0.0203157	-1.95101	-0.0407996	-1.2521
1813		metabolomics	positive	C25 H22 N2 O4	-3.74	414.158	414.156	415.163	7.243	-2.75343	-1.86953	-0.683558	0.193219	0.128814	-0.38969	-2.17099	-1.75458	-2.435	0.0166513	0.0400065	0.79707	0.0186175	-1.76884	-0.0225523	-2.12019
1820		metabolomics	positive	C14 H14 N6 O6 S	-2.33	394.07	394.069	395.076	5.875	-2.08137	-1.05212	-2.70083	-0.125239	0.428332	-0.439342	-0.949106	-0.81718	-0.984532	0.0152536	0.0125803	0.13082	0.204219	-1.94477	-0.0454162	-0.916939
1853	L-Alanyl-3-{[(2E)-4-amino-4-oxo-2-butenoyl]amino}-L-alanine	metabolomics	positive	C10 H16 N4 O5	-0.4	272.112	272.112	273.119	1.227	-6.6509	-2.84677	-4.18472	0.349846	-0.385423	-0.0588621	-3.64195	-4.68651	-4.02161	0.00595232	0.00775402	0.890582	0.0125941	-4.56079	-0.0314797	-4.11669
1854		metabolomics	positive	C5 H14 P2	-3.34	136.057	136.057	273.119	1.22	-6.6509	-2.84677	-4.18472	0.349846	-0.385423	-0.0588621	-3.64195	-4.68651	-4.02161	0.00595232	0.00775402	0.890582	0.0125941	-4.56079	-0.0314797	-4.11669
1856		metabolomics	positive	C17 H32 Br O P	4.62	362.137	362.139	385.128	5.662	-4.78023	-1.84147	-3.64551	-0.537804	-0.130022	0.482708	-3.38606	-1.70888	-1.55483	0.0235193	0.0206125	0.412805	0.109321	-3.4224	-0.0617062	-2.21659
1879		metabolomics	positive	C14 H29 N2 O10 P S2	-3.53	480.1	480.098	481.106	2.158	-5.3562	-1.39311	-5.35717	-0.132297	0.305153	-0.230952	-5.23417	-2.66018	-2.5326	0.0428568	0.0491653	0.904818	0.0841134	-4.03549	-0.0193652	-3.47565
1890		metabolomics	positive	C23 H37 N4 O5 P3	-3.73	542.198	542.196	543.203	13.671	0.910661	1.33888	2.71058	-0.917659	-0.140161	0.644516	4.37732	4.92558	3.99691	0.000916366	0.0613087	0.00968659	0.000758683	1.65337	-0.137768	4.43327
1893		metabolomics	positive	C7 H18 N2 O3 P2 S	-2.32	272.051	272.051	273.058	2.74	1.69976	5.56219	3.59761	-0.0221239	0.421929	-0.565972	2.16886	5.15394	4.75982	0.0278983	0.05218	0.940093	0.0346548	3.61985	-0.0553888	4.02754
1894		metabolomics	positive	C33 H32 O15	-0.32	668.174	668.174	669.181	6.93	-3.19609	-0.954747	-1.88615	-0.0161098	0.201716	-0.21585	-2.05955	-1.92668	-1.37802	0.0232504	0.0284329	0.918275	0.0457353	-2.01233	-0.0100812	-1.78808
1896		metabolomics	positive	C6 H8	-0.54	80.0626	80.0626	81.0698	7.532	-0.561366	-0.950001	-0.0867015	0.274629	-0.101827	-0.220169	-0.808877	-1.21181	-1.06691	0.0212865	0.188702	0.208604	0.0175864	-0.532689	-0.015789	-1.0292
1900		metabolomics	positive	C19 H39 N3 O4	3.93	373.294	373.296	374.303	11.972	-4.47346	-3.44054	-5.58752	-1.14554	1.25022	-2.56316	-4.50182	-2.75489	-2.98952	0.0426981	0.0399719	0.62682	0.132926	-4.50051	-0.819494	-3.41541
1904	N(2)-succinyl-L-arginine	metabolomics	positive	C10 H18 N4 O5	-0.37	274.128	274.128	275.135	1.083	-6.29734	-2.10357	-4.75115	0.146094	-1.05924	0.499318	-3.75755	-3.86848	-2.88012	0.0188248	0.0196954	0.716272	0.0508644	-4.38402	-0.137942	-3.50205
1905		metabolomics	positive	C4 H16 N7 O4 P	3.62	257.1	257.101	275.135	1.098	-6.58382	-2.10232	-4.7499	0.147343	-1.06582	0.500567	-3.7563	-3.86723	-2.87887	0.0219503	0.0223515	0.691934	0.0615638	-4.47868	-0.139302	-3.5008
1907	prifelone	metabolomics	positive	C19 H24 O2 S	-0.2	316.15	316.15	317.157	5.685	4.49361	4.40619	0.578923	-0.795738	-0.353419	0.714773	4.27406	2.91871	2.4654	0.0499883	0.0741156	0.998633	0.0696124	3.15958	-0.144795	3.21939
1917	1-Isopropenyl-3-isopropylbenzene	metabolomics	positive	C12 H16	0.28	160.125	160.125	161.133	7.407	-0.172177	-1.48301	-0.891042	-0.164322	0.446917	-0.425603	-1.4552	-1.316	-1.47561	0.0300138	0.164509	0.353667	0.0255002	-0.848742	-0.0476691	-1.4156
1941	Elaeokanine C	metabolomics	positive	C12 H21 N O2	0.25	211.157	211.157	212.165	5.326	-1.60283	-2.4214	-2.92011	-0.513947	0.440511	-0.0852654	-1.99759	-1.28052	-0.0161769	0.0280299	0.0233879	0.194702	0.276036	-2.31478	-0.0529004	-1.0981
1966		metabolomics	positive	C8 H9 N4 O P S	4.2	240.023	240.024	241.032	1.248	3.46255	4.49386	2.46943	-0.259461	0.374637	-0.204089	3.645	3.64275	3.62952	0.000547586	0.00108303	0.944201	0.000846191	3.47528	-0.0296377	3.63909
1971		metabolomics	positive	C25 H53 O5 P3	1.76	526.311	526.312	527.319	7.649	2.75336	2.02237	1.24907	-0.688181	0.105696	0.382225	1.18537	1.39712	0.935112	0.0108051	0.00907778	0.235712	0.0763578	2.00827	-0.0667532	1.17254
1974	1-(3,5-Dihydroxyphenyl)-2-pentadecanone	metabolomics	positive	C21 H34 O3	-0.56	334.251	334.251	335.258	14.701	-0.142348	-0.0922838	1.56134	-0.267803	0.446888	-0.310576	2.15643	2.11049	2.07343	0.0115678	0.618577	0.0356811	0.0118153	0.442237	-0.0438304	2.11345
1987		metabolomics	positive	C3 H12 N8 S	3.79	192.091	192.091	193.099	7.541	-1.52218	-1.24525	-1.6283	-0.919471	0.502802	0.0763328	-1.57954	-1.21644	-0.658433	0.0406731	0.0409216	0.744603	0.104451	-1.46524	-0.113445	-1.15147
2021		metabolomics	positive	C36 H37 N2 O P3 S	0.89	638.184	638.185	639.192	6.456	-2.42541	-1.51897	-2.58743	-0.359423	0.57881	-0.460157	-0.688667	-1.6702	-0.943804	0.01035	0.00843956	0.11873	0.138981	-2.17727	-0.0802566	-1.10089
2026		metabolomics	positive	C5 H13 N O2 S2	-3.09	183.039	183.038	201.072	0.708	-5.80134	-4.952	-4.47759	-0.518752	0.280314	0.121103	-4.39382	-4.88965	-5.27306	3.51618e-05	5.57716e-05	0.862005	7.25852e-05	-5.07698	-0.0391119	-4.85218
2028		metabolomics	positive	C12 H14	0.45	158.11	158.11	159.117	5.537	-4.70265	-5.62998	-5.3397	-0.412148	0.671101	-0.607772	-4.66926	-5.54159	-4.19592	9.80144e-05	0.000139781	0.700357	0.000227656	-5.22411	-0.116273	-4.80226
2036		metabolomics	positive	C19 H38 N2 O5 S2	1.14	438.222	438.223	439.23	7.182	1.35304	1.66687	1.4099	-0.888113	-0.231187	0.68504	1.56037	2.43362	1.12803	0.0183398	0.0382776	0.888487	0.02207	1.4766	-0.144754	1.70734
2040	(6S)-6-Amino-5-oxo-1,3-cyclohexadiene-1-carboxylic acid	metabolomics	positive	C7 H7 N O3	0.17	153.043	153.043	154.05	0.873	-2.37543	-2.09843	-1.9212	-0.805726	0.851392	-0.68111	-2.84082	-2.17945	-2.26749	0.00708494	0.0166088	0.814444	0.00854201	-2.13169	-0.211815	-2.42925
2041		metabolomics	positive	C7 H4 O3	0.58	136.016	136.016	154.05	0.869	-2.37543	-2.09843	-1.9212	-0.805726	0.851392	-0.68111	-2.84082	-2.17945	-2.26749	0.00708494	0.0166088	0.814444	0.00854201	-2.13169	-0.211815	-2.42925
2058	Capillanol	metabolomics	positive	C12 H14 O	0.33	174.104	174.105	175.112	8.843	-0.641917	-1.07897	-1.23583	0.0982553	0.196437	-0.351706	0.141782	-0.475042	-0.404433	0.02133	0.0214359	0.0621209	0.667088	-0.98557	-0.0190046	-0.245897
2079	{2-[(2E)-5-Hydroxy-2-penten-1-yl]-3-oxocyclopentyl}acetic acid	metabolomics	positive	C12 H18 O4	0.15	226.121	226.121	227.128	6.66	-0.819873	-0.953165	-1.52811	-0.235309	0.176876	0.0286592	-0.836961	-0.856535	-1.33165	0.00727576	0.00970936	0.924445	0.0145868	-1.10038	-0.00992461	-1.00838
2087	o-Propyltoluene	metabolomics	positive	C10 H14	-0.07	134.11	134.11	135.117	7.242	-1.22369	-0.692794	-1.22877	-0.534126	0.591136	-0.316544	-1.08379	-0.823459	-1.1136	0.0426835	0.0574638	0.991102	0.0673724	-1.04842	-0.0865116	-1.00695
2090		metabolomics	positive	C16 H32 N2 O13	3.27	460.19	460.192	461.199	6.936	-6.40708	-4.70041	-8.1448	-0.210998	1.06183	-4.36646	-7.38256	-5.46021	-6.2025	0.0286032	0.0416873	0.999013	0.0438907	-6.41743	-1.17188	-6.34843
2091		metabolomics	positive	C8 H16 N2 O7 P2	-2.97	314.043	314.042	315.05	6.603	-3.65371	-1.81993	-2.03911	-0.426685	-0.535152	0.647033	-0.864778	0.130691	0.632759	0.0162243	0.0267481	0.0236373	0.993779	-2.50425	-0.104935	-0.033776
2096		metabolomics	positive	C19 H28	-0.43	256.219	256.219	257.226	8.752	3.14974	3.56632	4.39966	-1.21346	0.496815	0.211225	3.51721	3.15863	4.01405	0.000725213	0.00113892	0.965824	0.00139046	3.70524	-0.168472	3.5633
2097	allylestrenol	metabolomics	positive	C21 H32 O	-0.76	300.245	300.245	301.252	7.952	1.23677	3.53922	4.03458	-1.06395	0.806575	-0.372157	1.01041	3.08529	3.51257	0.0460105	0.0536664	0.923147	0.0868076	2.93686	-0.209845	2.53609
2106		metabolomics	positive	C18 H22	-0.55	238.172	238.172	239.179	8.899	-2.1499	-2.55721	-2.14133	-1.43957	-0.36403	0.890899	-2.16315	-2.09988	-2.26469	0.0212752	0.0290963	0.980349	0.036479	-2.28281	-0.304233	-2.17591
2112		metabolomics	positive	C8 H23 N8 P3	-3.21	324.126	324.125	325.132	6.875	-2.95747	-2.01876	-0.972808	-0.207128	0.214944	-0.039368	-2.891	-2.48325	-1.78696	0.0101844	0.0260662	0.75043	0.0114168	-1.98301	-0.0105173	-2.38707
2120		metabolomics	positive	C32 H36 N6 O8 P2 S	0.35	726.179	726.179	727.187	6.661	-6.69819	-3.38657	-3.13621	-0.436245	0.155544	0.197994	-6.21517	-3.94766	-2.88235	0.0195346	0.0290981	0.99878	0.0307609	-4.40699	-0.0275688	-4.34839
2124	7-Isopropyl-4a-methyl-1-methylene-1,2,3,4,4a,9,10,10a-octahydrophenanthrene	metabolomics	positive	C19 H26	-0.12	254.203	254.203	255.211	6.572	-3.80339	-1.63405	-1.42635	-0.141293	0.402375	-0.374053	-2.84691	-2.41361	-1.26442	0.0417259	0.0555556	0.987743	0.0669593	-2.28793	-0.0376569	-2.17498
2126		metabolomics	positive	C14 H9 N8 O2 P	-2	352.059	352.058	353.065	6.104	-3.10667	-2.01625	-3.06347	-0.0818584	-0.461754	0.410403	-2.95427	-1.45367	-2.19549	0.00391643	0.00422336	0.575431	0.012141	-2.7288	-0.044403	-2.20114
2134		metabolomics	positive	C25 H27 N8 O3 P3	1.35	580.142	580.143	581.15	6.263	-3.58682	-1.7881	-2.10274	-0.194478	0.195964	-0.0282323	-3.23005	-1.67188	-1.92127	0.0116223	0.0151978	0.932206	0.0227685	-2.49255	-0.00891516	-2.2744
2136		metabolomics	positive	C42 H38 N4 O9 P2	-0.43	804.211	804.211	805.218	6.573	-5.5396	-3.0382	-1.93768	-0.622718	0.260239	0.205238	-4.97511	-2.87008	-2.00324	0.0422522	0.0548512	0.979793	0.069768	-3.50516	-0.0524137	-3.28281
2137		metabolomics	positive	C19 H31 N4 O3 P S	1.85	426.185	426.186	427.194	5.541	-4.88419	-5.76391	-5.82213	-0.189677	0.781673	-1.30731	-4.34534	-4.46823	-5.60765	0.00034946	0.000439977	0.567823	0.000943391	-5.49008	-0.238437	-4.80707
2140		metabolomics	positive	C44 H33 N6 O8 P	0.61	804.21	804.21	805.218	6.635	-4.89317	-3.07536	-2.35613	-0.0436825	0.158678	-0.130427	-4.15861	-2.92554	-2.33661	0.00717531	0.00951188	0.918065	0.0145381	-3.44155	-0.00514393	-3.14025
2159	5-(6-hydroxy-6-methyloctyl)-2,5-dihydrofuran-2-one	metabolomics	positive	C13 H22 O3	0.16	226.157	226.157	227.164	7.662	-1.07767	-1.32398	-1.02075	-0.761136	-0.388546	0.719025	-1.33408	-1.4425	-1.25728	0.0379635	0.0821663	0.852298	0.0416989	-1.1408	-0.143552	-1.34462
2173		metabolomics	positive	C21 H44 N6 O13 P2	2.93	650.244	650.246	326.13	6.872	-2.94083	-2.2312	-1.32266	-0.190494	0.231578	-0.0746456	-3.60834	-2.3971	-1.77032	0.010032	0.0253164	0.760804	0.0113402	-2.1649	-0.0111869	-2.59192
2184	MFCD00129083	metabolomics	positive	C20 H34 O	-0.95	290.261	290.261	291.268	7.716	1.77337	2.48329	2.5601	-1.7515	-1.19772	1.18081	2.18757	2.08373	1.71339	0.0183535	0.0232471	0.931997	0.0354822	2.27225	-0.589469	1.9949
2193		metabolomics	positive	C28 H46 N6 P2	2.65	528.326	528.327	529.335	7.306	1.40453	2.33016	0.569146	-1.23089	-0.0323707	0.67458	1.48502	1.78773	1.81694	0.0447818	0.0871362	0.908132	0.0513889	1.43461	-0.196226	1.69656
2198	NP-016437	metabolomics	positive	C15 H24 O5	-0.22	284.162	284.162	285.17	6.519	1.31475	-0.554992	-0.56805	-0.245077	0.528696	-0.486802	-2.10166	-2.1918	-1.39032	0.0310373	0.974361	0.0407016	0.053126	0.0639012	-0.0677279	-1.89459
2203		metabolomics	positive	C12 H22 N6 O3 S	-3.39	330.147	330.146	331.154	6.03	0.616536	1.81877	2.12484	0.0107993	-0.155382	0.130393	0.94355	2.01941	2.21118	0.0257773	0.0510064	0.912935	0.0310745	1.52005	-0.00472991	1.72471
2213		metabolomics	positive	C15 H34 N3 O P	-3.78	303.244	303.243	326.232	6.719	-2.48567	-2.75223	-1.04745	-0.916272	-0.826747	0.930794	-2.43349	-2.1774	-2.71226	0.0355128	0.0754428	0.865037	0.039679	-2.09511	-0.270742	-2.44105
2236	EN0525000	metabolomics	positive	C13 H20 O	0.58	192.151	192.152	193.159	7.643	-0.590609	-0.425917	-1.06099	-0.0811945	0.260681	-0.223169	-0.28683	-0.559447	-0.37498	0.0440734	0.0376645	0.40328	0.21576	-0.692505	-0.014561	-0.407086
2240	Toluene	metabolomics	positive	C7 H8	-0.67	92.0626	92.0625	93.0698	7.763	-1.02658	-0.379104	-0.935657	-0.126551	0.354087	-0.311498	-0.642067	-0.51373	-0.4882	0.045664	0.0421866	0.608674	0.146591	-0.780446	-0.0279872	-0.547999
2271	3-Methylcyclopentene	metabolomics	positive	C6 H10	3.44	82.0782	82.0785	83.0854	7.738	-0.749256	-0.981221	-0.699037	-0.0846379	0.320263	-0.306822	-0.752445	-0.687409	-0.754505	0.00603528	0.00783211	0.887566	0.0128234	-0.809838	-0.0237323	-0.731453
2272		metabolomics	positive	C20 H40 N9 O8 P3 S	-0.82	659.193	659.193	660.2	6.461	-2.23831	-0.983417	-1.47025	-0.0699851	0.167275	-0.113384	-1.83364	-1.64611	-0.985817	0.00945495	0.0135167	0.977602	0.0169035	-1.56399	-0.00536493	-1.48852
2273	gamma-L-glutamyl-L-tyrosine	metabolomics	positive	C14 H18 N2 O6	-0.55	310.116	310.116	311.124	3.422	-5.6533	-3.98842	-1.803	-0.641167	-0.289643	0.623587	-5.84433	-3.07773	-2.82371	0.0357836	0.0554381	0.99642	0.0501779	-3.81491	-0.102408	-3.91526
2282	NP-016437	metabolomics	positive	C15 H24 O5	-0.44	284.162	284.162	285.17	7.317	-2.34057	-1.20459	-1.82232	0.286923	0.111492	-0.515357	-1.20781	-0.953051	-1.23312	0.00613334	0.00521642	0.211957	0.0427063	-1.78916	-0.0389808	-1.13133
2288		metabolomics	positive	C10 H5 N8 O8 P S	3.64	427.969	427.97	428.978	1.228	-4.97085	-2.86186	-4.93911	-0.629169	0.896601	-1.02392	-4.89487	-1.79293	-2.42957	0.024472	0.0225808	0.528928	0.0899742	-4.25727	-0.252164	-3.03912
2294		metabolomics	positive	C34 H62 N7 O8 P3	-1.18	789.387	789.386	395.7	3.634	-6.48386	-6.74464	-6.45731	-0.414824	-0.53364	0.640695	-6.65637	-6.58313	-6.53138	1.17584e-06	2.04897e-06	0.995551	2.00365e-06	-6.56194	-0.10259	-6.5903
2298		metabolomics	positive	C7 H4 O2	-0.65	120.021	120.021	121.028	9.668	-1.78896	-1.90656	-2.23996	0.191347	0.0784305	-0.317783	-1.76062	-1.14529	-1.64763	0.00032595	0.000330535	0.187624	0.0014238	-1.97849	-0.0160018	-1.51785
2302	2-oxo-8-methylthiooctanoic acid	metabolomics	positive	C9 H16 O3 S	-0.26	204.082	204.082	222.116	5.447	-4.01592	-2.23958	-6.30439	-0.983359	0.62273	-0.0673136	-3.28777	-1.81976	-1.54921	0.0316574	0.0263967	0.262871	0.233284	-4.18663	-0.142648	-2.21891
2303		metabolomics	positive	C21 H26	-0.44	278.203	278.203	279.211	6.817	-4.39215	-2.47833	-1.4498	-0.595683	0.310167	0.135426	-3.93509	-2.39811	-2.50232	0.0238408	0.0410102	0.977465	0.0321099	-2.77343	-0.0500298	-2.94517
2326		metabolomics	positive	C32 H35 N2 O8 P S	-0.87	638.185	638.185	639.192	5.688	0.93459	3.69257	1.81715	-0.300413	-0.690835	0.649372	1.55866	3.75217	4.0747	0.0403939	0.130887	0.60399	0.0375078	2.14811	-0.113959	3.12851
2341		metabolomics	positive	C13 H22 N2 O13 S	1.67	446.084	446.085	447.092	6.045	2.35881	2.02494	1.19178	0.0163646	-0.256298	0.203338	2.30598	2.67937	2.00744	0.0010876	0.0037863	0.408076	0.00116956	1.85851	-0.0121987	2.33093
2344		metabolomics	positive	C21 H42 N5 O5 P3	3.76	537.24	537.242	538.249	7.484	-5.53692	-2.26079	-3.72422	-0.322065	-0.590695	0.619228	-5.90349	-3.48935	-2.81694	0.0213801	0.0369652	0.977587	0.0290245	-3.84064	-0.0978439	-4.06993
2352		metabolomics	positive	C16 H24 N6 O3	-0.21	348.191	348.191	349.198	8.94	-1.13444	-1.16504	-0.831498	-0.389806	0.313816	-0.00900715	-1.21349	-1.11099	-0.991284	0.00242957	0.0047612	0.946755	0.00354048	-1.04366	-0.0283322	-1.10525
2355		metabolomics	positive	C71 H120 N9 O16 P3 S	0.05	1479.78	1479.78	494.267	5.144	-6.15081	-5.92218	-6.01619	-2.43553	-0.544721	1.0906	-6.26465	-5.7591	-5.75919	0.00102783	0.00167861	0.991995	0.00185614	-6.02973	-0.629886	-5.92765
2359		metabolomics	positive	C36 H38 O13 P2	0.65	740.179	740.179	741.187	6.569	-6.59709	-3.546	-3.80885	-0.155265	-0.917882	0.653287	-6.44918	-4.95738	-5.0749	0.00295289	0.00802299	0.673321	0.0034393	-4.65065	-0.139953	-5.49382
2367		metabolomics	positive	C21 H41 O6 P3	1.82	482.212	482.212	483.22	7.194	0.449978	0.883454	0.303658	-2.3755	-1.41083	1.28167	-2.15553	-3.16566	-2.72696	0.0371159	0.365706	0.0315024	0.199185	0.545697	-0.83489	-2.68272
2378	epi-jasmonic acid	metabolomics	positive	C12 H18 O3	-0.46	210.126	210.125	211.133	8.398	-1.72537	-1.66987	-1.311	-1.19629	-0.573283	0.919544	-1.70918	-1.95973	-2.13647	0.0473003	0.114326	0.77925	0.0481821	-1.56875	-0.283342	-1.93513
2385		metabolomics	positive	C25 H38 N2 O8 S	-4.66	526.235	526.232	527.24	13.709	1.44334	1.73348	3.17089	-0.641541	0.042518	0.410409	4.75497	4.71135	4.40984	0.000293946	0.0125627	0.00643103	0.00023288	2.1159	-0.0628715	4.62539
2386	1,1,6-Trimethyl-1,2-dihydronaphthalene	metabolomics	positive	C13 H16	0.89	172.125	172.125	173.133	7.957	-0.875695	-1.22982	-0.850155	-0.50678	-0.0394625	0.404021	-1.47827	-0.526943	-1.27683	0.0381028	0.0695669	0.943923	0.0464651	-0.985222	-0.0474069	-1.09401
2388		metabolomics	positive	C3 H11 N2 O4 P	1.1	170.046	170.046	209.009	0.728	-3.67371	-4.658	-3.20851	0.188654	0.542824	-1.30943	-1.12501	-4.05955	-4.2688	0.0242884	0.0260307	0.779008	0.0597247	-3.84674	-0.192652	-3.15112
2395	(2R,3S)-trans-coutaric acid	metabolomics	positive	C13 H12 O8	-0.1	296.053	296.053	297.06	5.232	2.77	5.06614	6.34538	-0.250524	0.583731	-0.597958	2.83061	6.06142	6.01736	0.0113722	0.0200792	0.979664	0.0161616	4.72717	-0.0882501	4.9698
2399		metabolomics	positive	C23 H40 N4 O4	-0.77	436.305	436.305	437.312	8.58	-1.04026	-1.91398	-1.1883	-0.0391806	0.529368	-0.777205	-0.773936	-1.50152	-1.57387	0.0445748	0.0565799	0.972429	0.0750506	-1.38085	-0.0956727	-1.28311
2414		metabolomics	positive	C20 H29 N4 O15 P	0.62	596.137	596.137	597.144	5.704	-2.99985	-1.84695	-2.88061	-0.185464	-0.930675	0.674479	-2.46926	-1.53097	-1.60529	0.0106311	0.00990624	0.442302	0.0436557	-2.5758	-0.14722	-1.8685
2430	(11E)-15-Oxo-11-icosenoic acid	metabolomics	positive	C20 H36 O3	-0.51	324.266	324.266	325.274	7.117	2.30209	3.36017	0.922356	-0.80204	-0.779243	0.882675	2.41233	2.81824	2.67306	0.0169038	0.0387717	0.828644	0.0193615	2.19487	-0.23287	2.63454
2433		metabolomics	positive	C17 H18 N2 O4	-0.34	314.127	314.127	315.134	5.107	1.37818	4.87308	3.88358	-0.231087	0.450873	-0.356347	1.34912	4.37818	4.48656	0.0461254	0.06758	0.999739	0.0657635	3.37828	-0.0455202	3.40462
2434		metabolomics	positive	C4 H11 N4 P	-3.35	146.072	146.072	315.134	5.124	1.36794	4.86284	3.87334	-0.231087	0.450873	-0.356347	1.33888	4.36794	4.47632	0.0466575	0.0683004	0.999739	0.0664635	3.36804	-0.0455202	3.39438
2436		metabolomics	positive	C18 H31 N4 O2 P3	0.42	428.166	428.166	429.173	6.59	-4.24454	-1.9401	-3.44667	-0.722087	-0.381283	0.70135	-5.40282	-3.00334	-1.84996	0.038991	0.0647584	0.979616	0.0509135	-3.21044	-0.134007	-3.4187
2452		metabolomics	positive	C19 H31 Br N2 O3	-1.97	414.152	414.151	415.158	6.59	-1.89904	-0.79674	-1.93306	-0.298418	-0.147604	0.360766	-1.75187	-1.16179	-1.22029	0.013291	0.0166084	0.901973	0.0273386	-1.54295	-0.0284185	-1.37798
2454	3,4-Diaminopyridine	metabolomics	positive	C5 H7 N3	0.27	109.064	109.064	110.071	0.785	-2.05409	-3.51759	-2.03429	-0.264159	0.427944	-0.282788	-2.15548	-1.10585	-2.82072	0.0135829	0.0143423	0.69257	0.0378268	-2.53532	-0.0396676	-2.02735
2455	Styrene	metabolomics	positive	C8 H8	-0.22	104.063	104.063	105.07	7.617	-1.41652	-0.962202	-1.13126	0.444001	-0.111639	-0.485818	-1.46574	-0.456949	-0.902915	0.0374416	0.0391434	0.790433	0.0896136	-1.16999	-0.051152	-0.941869
2462		metabolomics	positive	C37 H33 N6 O14 P	-0.23	816.179	816.179	409.097	6.503	-7.21774	-6.11238	-6.57016	0.0431705	0.310584	-0.455189	-6.97418	-5.8459	-5.96124	8.09584e-06	1.20972e-05	0.682267	1.7264e-05	-6.63343	-0.0338114	-6.26044
2464	Ibuprofen	metabolomics	positive	C13 H18 O2	0.14	206.131	206.131	207.138	8.244	-0.377362	-0.649008	-0.750132	0.0122775	0.287047	-0.374612	-0.635646	-1.09482	-0.902461	0.0180374	0.0807796	0.420929	0.0160881	-0.592167	-0.0250956	-0.877642
2467	Butyl 3-(2-butoxy-2-oxoethyl)-3-hydroxy-4-oxo-2-oxetanecarboxylate	metabolomics	positive	C14 H22 O7	4.44	302.137	302.138	303.145	5.601	-7.41465	-6.75638	-6.26571	-4.57613	1.52403	-3.60574	-7.35232	-6.68118	-6.50816	0.0416366	0.0614822	0.999731	0.059812	-6.81225	-2.21928	-6.84722
2483	MFCD00870472	metabolomics	positive	C20 H26 O3	-0.94	314.188	314.188	315.195	8.919	-5.49165	-6.16675	-5.81017	-0.00402259	0.967488	-4.40045	-6.37568	-5.49186	-7.92784	0.0204053	0.0443098	0.862248	0.0237371	-5.82285	-1.14566	-6.59846
2485	Gemfibrozil	metabolomics	positive	C15 H22 O3	-0.24	250.157	250.157	251.164	8.714	-0.907446	-1.56337	-1.66614	-0.0527907	0.178851	-0.145688	-0.623104	-1.74545	-1.05586	0.0143263	0.0159019	0.7722	0.0356774	-1.37898	-0.00654252	-1.14147
2486		metabolomics	positive	C28 H38 N4 O2	-4.14	462.299	462.298	463.305	7.743	1.67267	3.22855	4.14013	-0.387363	0.412459	-0.144773	2.1088	3.16428	3.59229	0.0081734	0.0125325	0.99631	0.0136955	3.01379	-0.0398923	2.95512
2496	D-Erythronolactone	metabolomics	positive	C4 H6 O4	-0.58	118.027	118.027	259.042	0.858	2.07884	1.94412	2.77025	-0.410323	0.55192	-0.355664	2.40581	0.660008	2.97124	0.0225154	0.027765	0.923	0.0439539	2.2644	-0.0713558	2.01235
2507	5-[5-(methoxycarbonyl)-5,8a-dimethyl-2-methylidene-decahydronaphthalen-1-yl]-3-methylpentanoic acid	metabolomics	positive	C21 H34 O4	-0.67	350.246	350.245	351.253	9.042	0.726345	0.780178	0.997643	-1.0781	0.0676423	0.563982	-0.681131	-1.1013	-0.31702	0.0352117	0.146069	0.0310509	0.473387	0.834722	-0.148824	-0.699816
2514		metabolomics	positive	C26 H26 P2	2.31	400.151	400.152	401.159	6.337	-1.54238	-2.941	-1.41624	-0.208219	0.464709	-0.406683	-1.44554	-2.20135	-1.7251	0.0140501	0.0181249	0.931647	0.0274113	-1.96654	-0.0500644	-1.79067
2521		metabolomics	positive	C5 H6 N8 O2	1.55	210.061	210.062	211.069	1.074	-5.46168	-2.50283	-5.01476	-0.484353	-0.279554	0.547289	-5.68399	-2.61306	-4.03761	0.0124822	0.017581	0.978311	0.0220473	-4.32642	-0.0722062	-4.11155
2532	n-Amylbenzene	metabolomics	positive	C11 H16	0.64	148.125	148.125	149.133	6.548	0.440192	0.694789	0.827016	-0.28883	0.327237	-0.10963	0.314382	0.744423	0.410354	0.0380456	0.0377906	0.71703	0.102258	0.653999	-0.0237409	0.489719
2539		metabolomics	positive	C31 H44 N9 O13 P3	0.31	843.227	843.227	844.235	6.638	-7.37496	-7.13339	-7.29787	0.212438	0.186162	-0.507127	-7.28255	-7.10698	-6.907	7.56243e-08	2.20851e-07	0.731552	2.55094e-07	-7.26874	-0.0361755	-7.09884
2542	3-Methyl-1-phenyl-2-butene	metabolomics	positive	C11 H14	-0.09	146.11	146.11	147.117	7.533	-0.954691	-0.806754	-0.179883	-0.489703	0.226171	0.161051	-1.18496	-0.983651	-0.96358	0.0283863	0.144617	0.379927	0.0243682	-0.647109	-0.03416	-1.04406
2543	6-Desmethylmonacolin J	metabolomics	positive	C18 H26 O4	-1.15	306.183	306.183	307.19	7.573	-1.13034	-1.52246	-0.84986	-0.782993	0.381778	0.158199	-1.00848	-2.11097	-1.57652	0.0301425	0.0925901	0.635431	0.0290111	-1.16755	-0.0810052	-1.56532
2553		metabolomics	positive	C9 H17 N7 P2	-1.82	285.102	285.102	308.091	5.754	-6.67013	-4.52418	-5.97312	0.463446	-1.11749	0.214463	-6.78626	-4.13967	-4.6721	0.00172953	0.00232789	0.843735	0.00385708	-5.72248	-0.146525	-5.19934
2583		metabolomics	positive	C7 H4 O2	-0.01	120.021	120.021	121.028	6.957	-0.563038	-0.658543	-0.372872	-0.100798	0.254137	-0.192874	-0.54113	-0.921774	-0.369473	0.0364489	0.0718645	0.906756	0.0424559	-0.531484	-0.0131785	-0.610792
2593	N-[(2E)-3-(4-Hydroxy-3-methoxyphenyl)-2-propenoyl]aspartic acid	metabolomics	positive	C14 H15 N O7	0.02	309.085	309.085	310.092	5.752	-6.85992	-4.52516	-6.00677	0.499022	-1.11846	0.171413	-6.97604	-4.14278	-4.67308	0.00224553	0.00300541	0.855329	0.00495883	-5.79728	-0.149343	-5.26397
2600	7-Octene-3,5-diyn-1-ol	metabolomics	positive	C8 H8 O	-0.5	120.058	120.057	121.065	9.233	-0.431698	-0.782894	-0.79498	0.157084	0.191116	-0.42794	-0.519151	-0.676614	-0.337371	0.0480883	0.0474906	0.73478	0.124824	-0.669857	-0.02658	-0.511045
2603	NP-021018	metabolomics	positive	C12 H18 O4	-0.34	226.121	226.12	227.128	6.077	-2.10568	-2.87475	-2.92396	-0.300223	0.364137	-0.150783	-2.56845	-2.33199	-2.70783	0.000151162	0.000241658	0.937135	0.00030009	-2.6348	-0.0289563	-2.53609
2606	1,5-Anhydro-D-fructose	metabolomics	positive	C6 H10 O5	0.3	162.053	162.053	163.06	7.133	-0.164465	-1.89028	-2.36483	-0.0716303	0.451046	-0.553412	-2.24935	-2.08343	-1.7683	0.0417935	0.125994	0.645891	0.0395746	-1.47319	-0.0579988	-2.0337
2607		metabolomics	positive	C9 H21 N4 P	4.91	216.15	216.151	217.159	9.283	-0.727002	-0.241856	-0.162718	-0.0331201	0.139718	-0.118718	-0.491834	-0.753839	-0.631011	0.0279178	0.147085	0.366538	0.0238674	-0.377192	-0.00403998	-0.625562
2625		metabolomics	positive	C11 H7 N3 O14 S	0.45	436.965	436.965	437.972	0.903	-5.30275	-2.60356	-4.71715	-1.17032	1.2057	-2.00468	-5.0539	-3.47763	-3.76773	0.0297378	0.0418384	0.994746	0.047143	-4.20782	-0.656435	-4.09976
2628	5-hydroxyindole acetaldehyde	metabolomics	positive	C10 H9 N O2	0.32	175.063	175.063	176.071	1.702	-4.9403	-2.50598	-3.7829	0.137536	0.33486	-0.646745	-4.56088	-2.54696	-2.03965	0.0129515	0.0140272	0.726056	0.0343811	-3.74306	-0.0581161	-3.04916
2637	Palmitelaidic acid methyl ester	metabolomics	positive	C17 H32 O2	-0.37	268.24	268.24	269.247	9.658	-0.729839	-0.578184	-1.42406	-0.113637	0.384758	-0.376875	-0.898187	-1.4094	-0.871108	0.0347342	0.071245	0.886021	0.0396972	-0.910693	-0.0352512	-1.05957
2643		metabolomics	positive	C12 H14	0.29	158.11	158.11	159.117	7.663	-0.913004	-0.812423	-1.04273	-0.517469	-0.105161	0.455968	-1.36328	-1.38475	-0.964556	0.00995402	0.0370614	0.493768	0.00957952	-0.922719	-0.0555542	-1.23753
2654		metabolomics	positive	C7 H17 N O P2	-4.72	193.079	193.078	194.085	1.451	-5.57792	-4.64846	-4.20847	-0.932831	-0.01738	0.573515	-5.7881	-4.72353	-4.84705	0.000179207	0.000383127	0.84964	0.000268522	-4.81161	-0.125565	-5.11956
2658	cystophorene	metabolomics	positive	C11 H18	-0.11	150.141	150.141	151.148	7.738	-1.20852	-0.900395	-0.872429	-0.330364	0.298909	-0.0373392	-0.749687	-0.751746	-0.84171	0.00330186	0.00342445	0.484841	0.0114323	-0.993782	-0.0229314	-0.781047
2678		metabolomics	positive	C13 H24 N6 O6	0.43	360.176	360.176	361.183	5.63	2.7471	2.0972	1.77252	-0.490556	0.112258	0.271821	0.964675	2.91235	3.29301	0.0185214	0.0338846	0.958334	0.0244089	2.20561	-0.0354925	2.39001
2679	ML-236C	metabolomics	positive	C18 H26 O3	-0.42	290.188	290.188	291.195	9.709	-0.822886	-1.82919	-0.522498	-0.574926	0.150603	0.285279	-1.21354	-1.67609	-2.25059	0.0298991	0.149794	0.387813	0.0256928	-1.05819	-0.0463479	-1.71341
2684		metabolomics	positive	C18 H17 N2 O2 P	3.16	324.103	324.104	671.197	6.833	0.420568	2.65383	1.60498	-0.513078	-0.756424	0.771727	1.84418	2.06238	2.85539	0.0331889	0.106751	0.608228	0.0312723	1.55979	-0.165925	2.25399
2685		metabolomics	positive	C40 H27 N6 O3 P	2.01	670.188	670.19	671.197	6.841	0.759065	3.2261	2.17725	-2.10801	-2.12349	1.344	2.41646	2.63466	3.42767	0.0345213	0.0837512	0.783311	0.036126	2.05414	-0.962501	2.82626
2687		metabolomics	positive	C21 H41 N2 O2 P3	1.78	446.238	446.239	893.487	12.569	-1.15707	-2.56287	-2.43689	0.445547	-0.351182	-0.227307	-1.89862	-2.1855	-2.11624	0.00461506	0.00770186	0.999356	0.00743954	-2.05228	-0.0443139	-2.06679
2688		metabolomics	positive	C35 H74 N8 O14 P2	-0.17	892.48	892.48	893.487	12.567	-1.15707	-2.56318	-2.43689	0.445547	-0.351182	-0.227307	-1.78996	-2.244	-2.11624	0.00519673	0.00846057	0.999984	0.0085071	-2.05238	-0.0443139	-2.05007
2689	Lovastatin	metabolomics	positive	C24 H36 O5	-0.46	404.256	404.256	405.263	8.368	-4.29715	-2.52623	-1.49853	-0.803132	-0.609651	0.825005	-4.56069	-4.02842	-2.52993	0.022526	0.0726956	0.60291	0.0217284	-2.77397	-0.195926	-3.70634
2699		metabolomics	positive	C21 H31 N5 O4	-3.82	417.238	417.236	418.243	6.958	0.453685	0.913915	0.227253	-0.332437	0.051938	0.225459	0.843905	1.31684	1.42406	0.0096304	0.163081	0.0931075	0.00789416	0.531618	-0.0183464	1.19494
2701		metabolomics	positive	C23 H44 N2 O11	3.07	524.295	524.296	525.303	7.446	4.24362	2.45075	2.22182	-0.0872533	-0.0575139	0.134574	2.53524	2.08604	1.64539	0.00494157	0.00455841	0.330437	0.0234918	2.97206	-0.0033979	2.08889
2702		metabolomics	positive	C33 H51 N2 O12 P	0.12	698.318	698.318	350.166	7.743	1.60251	2.29475	2.99642	-0.416039	0.694052	-0.660408	2.11717	1.9946	3.16825	0.00647661	0.0118917	0.971639	0.00933764	2.2979	-0.127465	2.42667
2703	4-Vinylcyclohexene	metabolomics	positive	C8 H12	-0.02	108.094	108.094	109.101	4.756	-0.511581	-0.900736	-0.980849	-0.120712	0.349499	-0.310883	-0.625096	-0.844703	-0.448925	0.0283577	0.0296699	0.762069	0.0713958	-0.797722	-0.0273653	-0.639575
2710	NNN	metabolomics	positive	C9 H11 N3 O	-3.24	177.09	177.09	355.188	8.051	-7.14526	-7.7512	-6.6884	-2.80617	1.4895	-4.34789	-7.112	-6.59385	-7.42451	0.0175387	0.0254693	0.994099	0.0287528	-7.19495	-1.88819	-7.04345
2719		metabolomics	positive	C18 H32 O10	-0.01	408.2	408.2	431.189	6.714	-1.60133	-1.81673	-3.18219	-0.305127	0.164266	0.0976553	-1.462	-1.08189	-0.490015	0.0113032	0.0092812	0.105583	0.175651	-2.20009	-0.0144018	-1.0113
2728	Imidazol-4-one-5-propionic acid	metabolomics	positive	C6 H8 N2 O3	0.04	156.053	156.054	174.087	0.901	-1.82529	-1.08985	-1.72124	0.724665	-0.56895	-0.570516	-1.25834	-2.21701	-1.11112	0.0447675	0.0634923	0.999363	0.0662516	-1.54546	-0.138267	-1.52883
2733		metabolomics	positive	C13 H21 N2 O P S	3.78	284.111	284.112	285.119	0.833	-3.18401	-2.01431	-3.63479	0.79559	-0.511542	-0.829457	-1.38263	-3.53005	-1.16482	0.0416459	0.0376191	0.549501	0.14893	-2.94437	-0.181803	-2.02583
2741	4-Vinylcyclohexene	metabolomics	positive	C8 H12	-0.53	108.094	108.094	109.101	7.248	-0.574462	-0.57974	-0.52779	-0.206052	0.283314	-0.126414	-0.624297	-0.496502	-0.499779	0.00902477	0.0132316	0.986279	0.0157399	-0.560664	-0.0163837	-0.540193
2755	(2E)-decenoic acid	metabolomics	positive	C10 H18 O2	0.56	170.131	170.131	171.138	11.904	-0.625557	-1.46358	-1.14077	-0.190696	0.445369	-0.391845	-0.708801	-1.1091	-1.10011	0.0280641	0.0347922	0.939059	0.0525893	-1.07663	-0.0457238	-0.972671
2756	Iloprost	metabolomics	positive	C22 H32 O4	-0.82	360.23	360.23	361.237	9.016	-3.69779	-4.43769	-2.53013	-0.154152	-0.606137	0.530456	-5.93173	-4.53565	-3.53074	0.0025134	0.00990375	0.384227	0.00250996	-3.5552	-0.0766108	-4.66604
2760		metabolomics	positive	C11 H25 N10 O7 P	2.79	440.165	440.166	441.173	6.53	-5.87049	-3.63302	-4.23201	-0.165642	0.17393	-0.0286453	-5.92156	-2.13503	-2.3979	0.0165143	0.0165037	0.626017	0.0509678	-4.57851	-0.00678554	-3.48483
2763		metabolomics	positive	C10 H25 N4 O3 P	3.07	280.166	280.167	281.175	7.198	-0.0402943	0.106385	0.214651	-0.74302	-0.314674	0.676701	-1.6203	-1.64059	-2.44494	0.00546942	0.858045	0.00695249	0.0121009	0.0935808	-0.126998	-1.90194
2765	Pinolenic acid	metabolomics	positive	C18 H30 O2	-0.75	278.225	278.224	279.232	8.834	-0.386312	-0.715835	-1.05656	0.287899	0.0226522	-0.389652	-0.762895	-0.700194	-0.986924	0.0300983	0.0592216	0.912547	0.0358359	-0.719571	-0.0263669	-0.816671
2816	(2Z)-2-(3-Hydroxybenzylidene)heptanoic acid	metabolomics	positive	C14 H18 O3	0.84	234.126	234.126	235.133	6.69	-1.29018	-0.628603	-1.57602	0.0732471	0.263419	-0.419666	-1.09951	-0.571693	-0.88388	0.0253827	0.0241994	0.59661	0.0829853	-1.16493	-0.0276664	-0.851695
2825	Deoxyloganin tetraacetate	metabolomics	positive	C25 H34 O13	0.44	542.2	542.2	543.207	6.149	-2.72157	-3.20094	-3.55425	0.419534	0.139447	-0.833873	-0.541529	-3.15686	-2.98426	0.019729	0.018184	0.499495	0.0758819	-3.15892	-0.0916304	-2.22755
2831	EN0350000	metabolomics	positive	C13 H20 O	-1.45	192.151	192.151	193.159	6.763	0.520762	1.15973	0.589537	-0.356173	0.372505	-0.113773	0.682443	0.797449	0.627112	0.0313161	0.0409279	0.973184	0.0537605	0.756676	-0.0324808	0.702335
2833	MFCD00051313	metabolomics	positive	C12 H18 O	-0.03	178.136	178.136	179.143	9.807	-0.446628	-2.63318	-1.614	-0.364216	-1.02782	0.792987	-2.98781	-2.11764	-2.29379	0.0491235	0.211537	0.458487	0.0425519	-1.5646	-0.199683	-2.46641
2835		metabolomics	positive	C18 H36 O3 S2	-2.01	364.211	364.21	365.217	8.89	-0.688744	-0.77881	0.0663346	-1.06811	-0.620748	0.905137	-1.80298	-3.19129	-1.98675	0.0337395	0.94541	0.0618054	0.0416361	-0.467073	-0.261239	-2.32701
2845	[Similar to: (1S,8S,9S,10S,13R)-6,9,10-trimethyl-2-oxo-4,14-dioxatetracyclo[7.5.0.0Âa,ÂaÂl.0Âl,â·]tetradeca-3(7),5-dien-8-yl acetate; ΔMass: 38.0881 Da]	metabolomics	positive	C16 H31 N4 O2 P	2.17	342.218	342.219	343.226	9.232	-1.07535	-1.44258	-1.28017	0.106116	0.183302	-0.343378	-1.04387	-2.20506	-2.37984	0.00714437	0.0375167	0.310147	0.00636219	-1.26603	-0.0179867	-1.87626
2846	[Similar to: (1S,8S,9S,10S,13R)-6,9,10-trimethyl-2-oxo-4,14-dioxatetracyclo[7.5.0.0Âa,ÂaÂl.0Âl,â·]tetradeca-3(7),5-dien-8-yl acetate; ΔMass: 16.1053 Da]	metabolomics	positive	C13 H32 N6 O S	1.55	320.236	320.236	343.226	9.241	-1.07535	-1.44258	-1.28017	0.106116	0.183302	-0.343378	-1.04387	-2.20506	-2.48411	0.00809822	0.0442209	0.302096	0.00712718	-1.26603	-0.0179867	-1.91101
2854		metabolomics	positive	C18 H42 N4 O8 P2	3.85	504.248	504.25	505.256	13.667	0.842855	0.552927	2.61713	-0.264471	0.364054	-0.183673	4.19322	4.76896	3.87194	0.000931625	0.130026	0.00602676	0.000832705	1.33764	-0.0280299	4.27804
2861	Triethyleneglycol bis(2-ethylhexanoate)	metabolomics	positive	C22 H42 O6	-0.39	402.298	402.298	420.332	11.904	-0.961947	-1.89712	-1.53646	-0.152543	0.097053	0.0436948	-1.22563	-1.63409	-1.86937	0.00220767	0.00452433	0.916342	0.00312229	-1.46518	-0.00393167	-1.57636
2863	MFCD00051313	metabolomics	positive	C12 H18 O	0.38	178.136	178.136	179.143	6.975	-2.24255	-0.977629	-1.24642	0.331987	-0.0948953	-0.313094	-2.05145	-1.25109	-0.937917	0.0275475	0.0373995	0.984178	0.0459907	-1.48887	-0.025334	-1.41349
2876	Senkyunolide A	metabolomics	positive	C12 H16 O2	2.59	192.115	192.116	193.122	7.83	-0.642701	-0.984911	-0.821736	-0.0297211	0.439992	-0.591193	-0.680076	-1.20169	-1.00782	0.0398533	0.0839664	0.867025	0.0442065	-0.816449	-0.0603074	-0.963198
2877		metabolomics	positive	C13 H16 N2 O13	3.23	408.065	408.067	409.074	4.5	3.0729	4.95348	4.76024	-0.164388	0.095585	0.0554655	2.92966	5.15502	5.23295	0.0021222	0.00397553	0.972754	0.00323479	4.26221	-0.00444578	4.43921
2883	N-COUMAROYL-L-ASPARTIC ACID	metabolomics	positive	C13 H13 N O6	-0.16	279.074	279.074	280.082	5.204	-7.09302	-6.95289	-6.99886	0.32668	0.111175	-0.586908	-7.17653	-6.8006	-6.75565	2.1167e-07	5.60855e-07	0.911963	5.9971e-07	-7.01492	-0.0496843	-6.91093
2886		metabolomics	positive	C32 H35 N8 O13 P	-0.5	770.206	770.206	771.213	6.514	-6.48892	-2.30751	-2.70896	0.114411	0.306117	-0.55408	-4.19512	-2.94307	-2.50412	0.0381896	0.0423154	0.862306	0.0812597	-3.83513	-0.0445172	-3.2141
2891	5?-pregn-2-en-20-one	metabolomics	positive	C21 H32 O	-1.42	300.245	300.245	301.252	8.23	-5.00935	-2.71767	-4.12512	-0.785549	0.27886	0.270987	-5.27908	-5.16586	-4.23446	0.000844989	0.00290632	0.398633	0.000919977	-3.95072	-0.0785674	-4.89313
2900		metabolomics	positive	C57 H49 N6 O18 P3	-0.2	1198.23	1198.23	600.123	5.68	-1.38811	-0.703669	-0.870784	0.180078	-0.173741	-0.0283896	-0.258179	-0.235538	0.0304297	0.00588883	0.0069027	0.0147898	0.758086	-0.987522	-0.00735096	-0.154429
2929		metabolomics	positive	C5 H14 N9 P	-2.2	231.111	231.11	232.118	0.862	-4.65044	-3.96515	-2.93667	0.499987	-0.447399	-0.230337	-3.81243	-1.6016	-3.80115	0.00567522	0.00601035	0.590841	0.0176093	-3.85075	-0.0592498	-3.07173
2931	CY9070000	metabolomics	positive	C10 H14	0.11	134.11	134.11	135.117	7.437	-0.872143	-0.578085	-0.700979	-0.21016	0.291324	-0.133218	-0.739325	-1.04999	-0.820461	0.00432973	0.0124238	0.641096	0.00481626	-0.717069	-0.0173512	-0.869925
2932		metabolomics	positive	C15 H9 N8 O2 P	-1.76	364.059	364.058	365.065	5.909	-1.93982	-0.812136	-2.54798	0.193659	0.0428378	-0.275435	-1.79363	-0.935505	-1.21522	0.0248404	0.0242061	0.63336	0.0764288	-1.76664	-0.0129793	-1.31478
2943		metabolomics	positive	C17 H33 O5 P3	2.79	410.154	410.155	411.163	5.849	-2.43395	-3.31367	-3.42003	-0.392799	0.637222	-0.550004	-2.7125	-3.72557	-3.63429	0.000866004	0.00197602	0.808446	0.00118033	-3.05589	-0.10186	-3.35745
2963		metabolomics	positive	C5 H10 N5 O2 P	4.74	203.057	203.058	204.065	1.747	-6.52392	-3.19363	-6.14568	0.835923	0.0184717	-2.30675	-2.55376	-3.56741	-4.76489	0.0237821	0.0210798	0.440119	0.104107	-5.28774	-0.484119	-3.62869
2967	Tridemorph	metabolomics	positive	C19 H39 N O	-0.61	297.303	297.303	298.31	13.855	-1.43104	-1.08283	-1.45185	-0.476416	0.735381	-0.698058	-1.03448	-1.66916	-2.27414	0.0431795	0.106604	0.768123	0.0439436	-1.32191	-0.146364	-1.65926
2969	Valaciclovir	metabolomics	positive	C13 H20 N6 O4	0.64	324.155	324.155	325.162	7.211	-2.03877	-1.78457	-2.4555	-0.245879	0.541348	-0.511759	-1.93494	-0.495297	-1.35218	0.012617	0.0105688	0.241223	0.0896378	-2.09295	-0.0720969	-1.26081
2987	epi-jasmonic acid	metabolomics	positive	C12 H18 O3	-0.21	210.126	210.126	211.133	8.292	-2.03446	-2.50733	-1.73023	0.606839	-1.2643	0.0851233	-1.88629	-2.60903	-2.57012	0.0122075	0.0263079	0.87326	0.0149017	-2.09067	-0.190778	-2.35515
2990		metabolomics	positive	C33 H33 N8 O5 P3	1.23	714.179	714.18	715.187	6.522	-6.49787	-2.91156	-4.80349	-0.213222	0.1765	0.010425	-5.81925	-2.95353	-2.96054	0.0135358	0.0149916	0.763261	0.0341279	-4.73764	-0.00876549	-3.91111
2993	1-Phenyl-2-hexanone	metabolomics	positive	C12 H16 O	0.03	176.12	176.12	177.127	6.464	-1.05364	-1.20519	-1.32689	-0.161727	0.499442	-0.530366	-0.577603	-1.13542	-1.41976	0.0258078	0.0303068	0.88976	0.0532012	-1.19524	-0.0642172	-1.04426
3005		metabolomics	positive	C17 H25 N O12	-0.19	435.138	435.138	436.145	4.992	-3.37478	-1.61917	-2.16955	0.29484	0.257827	-0.79192	-2.57286	-0.839404	-0.682585	0.0478647	0.0406702	0.383229	0.246966	-2.38783	-0.0797512	-1.36495
3014	ML-236C	metabolomics	positive	C18 H26 O3	-0.41	290.188	290.188	291.195	7.147	-1.95411	-0.762677	-1.58205	-0.287661	0.458773	-0.310436	-1.13295	-0.708298	-0.818332	0.0256154	0.0219338	0.362917	0.135408	-1.43295	-0.0464412	-0.886527
3026	5-(1,2,4a,5-tetramethyl-7-oxo-1,2,3,4,4a,7,8,8a-octahydronaphthalen-1-yl)-3-methylpentanoic acid	metabolomics	positive	C20 H32 O3	-1.1	320.235	320.235	343.224	9.551	-3.6485	-3.79008	-4.80141	0.139058	0.752768	-2.22572	-3.54673	-3.56949	-5.53807	0.0126672	0.0216028	0.988754	0.0183603	-4.08	-0.444633	-4.2181
3035		metabolomics	positive	C16 H32 N3 O P S2	4.78	377.172	377.174	378.182	5.697	-3.27318	-1.5605	-4.28881	-0.77327	-0.432129	0.743078	-0.791479	0.826571	-0.211389	0.0199396	0.0326581	0.0285732	0.992999	-3.04083	-0.154107	-0.0587654
3062		metabolomics	positive	C27 H45 N3 O4 S2	1.61	539.285	539.286	270.65	10.938	0.185222	-0.0781439	1.32238	0.0790273	0.291927	-0.475095	1.94083	1.85514	1.30516	0.0171972	0.500325	0.0655565	0.0159984	0.476487	-0.0347133	1.70038
3063	4-Nitrobenzaldehyde	metabolomics	positive	C7 H5 N O3	-0.12	151.027	151.027	325.043	0.973	0.31055	1.01122	1.76246	0.339589	-0.00637656	-0.436327	1.63042	1.67015	1.64732	0.0134576	0.0757011	0.316106	0.0116109	1.02808	-0.0343714	1.6493
3076	dinotefuran	metabolomics	positive	C7 H14 N4 O3	0.2	202.107	202.107	203.114	0.819	-4.23196	-3.53515	-3.37432	0.455093	-0.453185	-0.154087	-2.62844	-3.49121	-3.62164	0.000179782	0.000228708	0.509857	0.00048913	-3.71381	-0.0507267	-3.2471
3077	L-dihydroanticapsin	metabolomics	positive	C9 H15 N O4	-0.88	201.1	201.1	202.107	0.825	-4.14998	-2.92575	-3.05099	0.244438	0.0859273	-0.407366	-1.90238	-2.88181	-3.01224	0.000784981	0.000799109	0.279402	0.00321975	-3.37557	-0.0256667	-2.59881
3078	(8S,9Z)-9-Heptadecene-4,6-diyne-1,8-diol	metabolomics	positive	C17 H26 O2	-0.86	262.193	262.193	263.2	9.197	-1.28475	-1.47992	-1.42093	-0.523978	0.0339204	0.356998	-1.20059	-1.66495	-1.71015	0.00195323	0.00424794	0.867589	0.00266046	-1.3952	-0.0443532	-1.52523
3087		metabolomics	positive	C20 H10 N4 O4	-4.56	370.07	370.069	371.076	5.88	-1.79341	-0.643869	-2.52767	-0.188877	0.350602	-0.238511	-0.831885	-0.524213	-0.798944	0.0395623	0.0336631	0.205164	0.379518	-1.65498	-0.0255957	-0.718347
3100	MFCD08063737	metabolomics	positive	C13 H16 O4	0.26	236.105	236.105	237.112	5.499	-3.54018	-1.536	-1.68467	0.15061	-0.137813	-0.0275796	-3.0005	-1.49109	-1.30736	0.0341417	0.0392096	0.889337	0.0696746	-2.25362	-0.00492729	-1.93299
3111	(1R,4aS,5R,8aS)-5-(5-hydroxy-3-methylpentyl)-1,4a-dimethyl-6-methylidene-decahydronaphthalene-1-carboxylic acid	metabolomics	positive	C20 H34 O3	-0.57	322.251	322.251	323.258	6.925	1.10013	2.73797	1.41924	-2.51514	-1.24484	1.2649	2.18798	2.08754	2.19618	0.0470799	0.0903038	0.914119	0.0541928	1.75244	-0.831691	2.15723
3115	3-Hydroxy-1,7,7-trimethylbicyclo[2.2.1]hept-2-yl acetate	metabolomics	positive	C12 H20 O3	0.08	212.141	212.141	213.149	7.664	-0.609031	-0.988423	-0.918904	-0.479226	-0.270134	0.539427	-0.680113	-1.40264	-1.07327	0.0488295	0.11571	0.790652	0.0500283	-0.838786	-0.0699777	-1.05201
3121		metabolomics	positive	C2 H2 Cl N3 O2 S	3.48	166.956	166.956	167.963	0.683	-2.28489	-3.11029	-0.869512	0.516829	-0.239317	-0.469835	-1.96389	-1.72038	-1.45785	0.0318429	0.0342895	0.81256	0.0739396	-2.08823	-0.0641078	-1.71404
3133	2-isopropylmaleic acid	metabolomics	positive	C7 H10 O4	4.09	158.058	158.059	339.107	6.226	-3.02748	-1.63835	-0.15452	-0.106448	-0.16444	0.237384	-1.97779	-2.59586	-2.0545	0.0486287	0.137034	0.684417	0.0465645	-1.60678	-0.0111681	-2.20938
3156		metabolomics	positive	C12 H14	-0.23	158.11	158.11	159.117	6.463	-0.709084	-0.863188	-0.813407	-0.194561	0.464918	-0.422903	-0.716682	-1.45202	-1.61471	0.0233772	0.122033	0.364981	0.0201	-0.795226	-0.0508486	-1.26114
3161		metabolomics	positive	C11 H27 Cl N4 O	2.88	266.187	266.188	267.195	9.068	-0.901461	-2.44567	-0.663203	-1.68737	0.400282	0.453903	-2.56404	-2.70971	-2.84238	0.0447698	0.382557	0.231137	0.0380564	-1.33678	-0.277727	-2.70538
3162		metabolomics	positive	C31 H53 N6 O12 P3 S	0.56	826.265	826.266	827.273	6.527	-2.91918	-4.4802	-1.82923	0.400412	-0.0437624	-0.494123	-2.07996	-3.31257	-2.57587	0.0115306	0.0136617	0.835414	0.0262774	-3.0762	-0.0458243	-2.65614
3167		metabolomics	positive	C20 H14 N4 O3	-3.7	358.107	358.105	359.113	5.637	-4.47683	-3.58653	-4.53641	-0.533347	0.288619	0.121121	-3.6384	-3.88702	-3.66056	2.85851e-05	3.78118e-05	0.386533	7.59251e-05	-4.19992	-0.0412023	-3.72866
3170		metabolomics	positive	C38 H47 N6 O2 P3	0.37	712.297	712.298	357.156	8.547	2.09869	2.91006	2.27013	-1.85248	0.189151	0.662653	-1.05545	0.00682614	0.557603	0.0194742	0.0263456	0.0342329	0.973379	2.4263	-0.333558	-0.163672
3171		metabolomics	positive	C15 H26 N2 O16	3.06	490.128	490.13	491.137	5.454	-7.01967	-4.79717	-1.6164	-0.706512	0.817454	-0.678287	-6.99045	-4.21815	-3.4594	0.0478865	0.0820198	0.964604	0.0594333	-4.47775	-0.189115	-4.88933
3175		metabolomics	positive	C22 H45 N6 O5 P3	-0.52	566.266	566.266	567.273	6.871	-6.241	-5.84642	-5.76533	-0.909132	1.21421	-2.76266	-6.20529	-5.95662	-5.89446	0.00229008	0.00397742	0.997184	0.00372201	-5.95092	-0.819193	-6.01879
3176	Hemorphin-4	metabolomics	positive	C29 H35 N5 O7	2.7	565.254	565.255	566.262	6.908	-6.62575	-6.743	-5.9245	-2.21992	1.24599	-1.27395	-6.55477	-6.67955	-6.80176	0.000779336	0.00151442	0.956828	0.00120645	-6.43108	-0.74929	-6.67869
3181		metabolomics	positive	C25 H40 N6 O6	0.49	520.301	520.301	521.308	8.752	3.44712	3.98155	4.23822	-1.35919	0.525911	0.226948	3.93977	3.89231	4.56633	0.000337	0.000698994	0.896926	0.000508692	3.88896	-0.202111	4.1328
3183		metabolomics	positive	C32 H36 N4 O3 S	-1.11	556.251	556.25	557.257	6.11	3.24376	3.43435	2.53203	0.0179482	0.459502	-0.707419	2.66274	3.5288	3.45908	0.000372051	0.000742107	0.936399	0.000578177	3.07004	-0.0766564	3.21688
3200		metabolomics	positive	C2 H8 N O P	-3.79	93.0344	93.034	94.0412	6.064	-1.28038	-0.546888	-1.41352	-0.0963538	0.458836	-0.53497	-1.71844	-1.18894	-1.12115	0.025099	0.0642147	0.752525	0.0263295	-1.08026	-0.0574957	-1.34285
3203		metabolomics	positive	C25 H35 N4 O4 P	-2.98	486.24	486.238	487.245	13.654	-0.191908	0.950884	2.48131	-0.188696	0.439829	-0.384286	4.10329	4.61568	3.75258	0.00234034	0.309137	0.0105195	0.0022451	1.08009	-0.0443844	4.15718
3211		metabolomics	positive	C7 H15 O3 P3	4.85	240.023	240.025	241.032	1.107	2.51639	3.42858	2.58264	-0.414293	0.279673	0.0505961	3.05952	3.08008	3.93284	0.000211122	0.00063354	0.410449	0.000253524	2.84254	-0.0280078	3.35748
3216		metabolomics	positive	C21 H30	-0.95	282.235	282.234	283.242	7.954	1.80397	3.87103	4.36992	-0.2839	0.907061	-1.72066	1.56419	3.49057	3.91182	0.0244584	0.0306918	0.940259	0.0459999	3.34831	-0.365832	2.98886
3221	15S-hydroxyeicosatrienoic acid	metabolomics	positive	C20 H34 O3	-0.59	322.251	322.251	323.258	7.132	2.24007	1.98065	0.922356	-0.80204	-0.779243	0.882675	2.41233	2.81824	2.80938	0.00607943	0.0333724	0.284574	0.00538968	1.71436	-0.23287	2.67998
3235	Undecanedioic acid	metabolomics	positive	C11 H20 O4	0.5	216.136	216.136	217.144	6.768	-1.88431	-1.27843	-1.41456	-0.413839	0.738147	-0.782534	-1.35492	-0.839345	-0.79538	0.0486457	0.0424191	0.477824	0.200843	-1.52576	-0.152742	-0.996548
3239		metabolomics	positive	C12 H25 N O2	0.27	215.189	215.189	216.196	7.293	-2.54846	-2.2083	-3.58903	0.123099	0.571344	-1.23439	-2.63896	-0.407728	-1.06634	0.0421194	0.0355309	0.242848	0.341947	-2.78193	-0.179983	-1.37101
3245		metabolomics	positive	C20 H46 N6 O5 S	-1.35	482.325	482.324	483.332	8.431	-2.45349	-1.48506	-4.08461	-0.211567	0.201274	-0.0193339	-2.02204	-0.98562	-2.09219	0.0226748	0.0197548	0.394631	0.10969	-2.67439	-0.00987563	-1.69995
3264	XT8650000	metabolomics	positive	C7 H8 S	-0.96	124.035	124.035	249.076	4.598	-3.17798	-2.65081	-2.24021	0.0159703	0.37144	-0.524447	-2.43136	-2.7349	-3.1621	0.000370603	0.000710658	0.96757	0.00059589	-2.68967	-0.045679	-2.77612
3280	Tyramine	metabolomics	positive	C8 H11 N O	0.51	137.084	137.084	138.091	2.869	-3.04976	-2.05692	-2.56206	0.394848	0.267049	-1.05334	-2.6051	-2.27071	-2.94902	0.0029313	0.00515475	0.993342	0.00463849	-2.55625	-0.13048	-2.60828
3295	1-Vinyl-2-pyrrolidone	metabolomics	positive	C6 H9 N O	-4.36	111.068	111.068	129.102	0.693	-3.98401	-3.39367	-3.45047	-0.0636918	0.342691	-0.367606	-3.23816	-2.37304	-4.16188	0.000536975	0.000726082	0.753673	0.00126923	-3.60938	-0.0295355	-3.25769
3296		metabolomics	positive	C27 H32 O	-0.62	372.245	372.245	373.252	10.136	-1.84471	-2.42278	-2.44688	0.886533	-0.669772	-0.936037	-1.51885	-2.98081	-2.50813	0.0222192	0.0373266	0.985685	0.0307652	-2.23813	-0.239759	-2.33593
3308		metabolomics	positive	C8 H6 O2 P2	4.65	195.984	195.985	196.992	1.232	-2.63473	-2.46957	-3.54462	-0.241443	0.87234	-1.62829	-3.00006	-2.30384	-2.64378	0.0163034	0.0209387	0.935984	0.0314031	-2.88297	-0.332464	-2.64922
3310		metabolomics	positive	C19 H37 Cl N O4 P	-4.56	409.215	409.213	410.22	8.03	-1.79978	-2.90991	-2.36189	0.106858	0.438327	-0.815814	-1.64533	-2.91705	-2.66547	0.00620275	0.0106162	0.994337	0.00954244	-2.3572	-0.0902097	-2.40928
3323		metabolomics	positive	C9 H19 N4 O2 P	1.15	246.125	246.125	247.132	8.079	-0.791962	-1.1677	-1.2985	-0.103375	0.34026	-0.316236	-0.522606	-0.739948	-0.11705	0.0153161	0.0128879	0.101482	0.268849	-1.08605	-0.0264504	-0.459868
3350		metabolomics	positive	C33 H63 N4 O11 P	-2.31	722.423	722.421	723.429	12.186	-1.5692	-2.06823	-1.36939	-0.358414	0.288179	-0.00161639	-2.39925	-2.31974	-1.90003	0.000392383	0.00180451	0.178965	0.000389814	-1.66894	-0.0239504	-2.20634
3352	Acetyl hexamethyl tetralin	metabolomics	positive	C18 H26 O	-0.15	258.198	258.198	259.206	11.808	-0.926214	-1.37924	-0.470871	-0.217745	0.225564	-0.0426689	-1.10801	-1.33762	-1.58857	0.00620861	0.0311428	0.320674	0.00561037	-0.925441	-0.0116166	-1.34473
3365		metabolomics	positive	C12 H31 N4 O6 P	-3.24	358.198	358.197	359.204	6.801	1.60206	1.65124	0.335193	0.846919	-0.856193	-0.623851	2.18717	1.44509	1.69319	0.0364294	0.116557	0.611439	0.0341763	1.19617	-0.211042	1.77515
3366	Ibuprofen	metabolomics	positive	C13 H18 O2	0	206.131	206.131	207.138	8.457	-0.822226	-0.700245	-1.21781	-0.368971	0.446513	-0.212697	-0.548534	-1.09792	-1.45582	0.0427124	0.080327	0.926853	0.0503662	-0.913428	-0.0450516	-1.03409
3374		metabolomics	positive	C26 H63 N7 O13 P2	-3.02	743.396	743.394	744.401	6.86	0.568714	1.42842	2.43486	-2.2964	-1.57459	1.29906	-2.96506	-2.71638	-1.20783	0.0364081	0.163158	0.0316332	0.438403	1.47733	-0.857311	-2.29642
3377		metabolomics	positive	C36 H74 N2 O7	2.2	646.55	646.551	647.558	16.422	-3.08699	-2.3367	-2.35719	0.177559	-0.434823	0.17536	-0.868052	-2.68398	-1.8628	0.00578384	0.00526948	0.327022	0.028303	-2.59362	-0.027301	-1.80494
3383		metabolomics	positive	C32 H35 N8 O14 P	-0.48	786.201	786.201	787.208	6.358	-5.54376	-4.33483	-4.4993	0.272061	-0.200889	-0.116451	-5.34074	-4.52679	-3.68502	0.000138891	0.00021084	0.856351	0.000294214	-4.79263	-0.015093	-4.51752
3386		metabolomics	positive	C13 H16 N2 O13	3.69	408.065	408.067	409.074	5.194	2.77538	4.88205	4.89392	-0.197361	0.382025	-0.278083	2.58251	5.01636	4.94085	0.00457354	0.00748659	0.999989	0.00751984	4.18378	-0.0311398	4.1799
3389	(1S,4S,5R,9R,13S)-5,9-dimethyl-14-methylidenetetracyclo[11.2.1.0Âa,Âaâ°.0â´,âa]hexadec-10-ene-5-carboxylic acid	metabolomics	positive	C20 H28 O2	-0.37	300.209	300.209	301.216	10.519	-2.83796	-3.00725	-0.871714	0.270357	-0.251335	-0.0682789	-2.18495	-2.59549	-2.31166	0.0114623	0.0205012	0.97496	0.0161035	-2.23897	-0.016419	-2.36403
3392		metabolomics	positive	C27 H34 O2	-0.46	390.256	390.256	391.263	10.136	-1.81452	-2.47878	-2.51115	0.899532	-0.72473	-0.91749	-1.62874	-2.82831	-2.63603	0.0191547	0.0324466	0.985476	0.02677	-2.26815	-0.247563	-2.36436
3412		metabolomics	positive	C25 H59 N7 O7	4.57	569.448	569.45	570.457	12.225	-0.527575	-1.32043	-1.29353	-0.0395335	0.0987969	-0.0646904	-0.540651	-1.19239	-0.595005	0.0216562	0.0210539	0.612021	0.0687977	-1.04718	-0.00180902	-0.776016
3413		metabolomics	positive	C15 H11 N5 O3	-4.8	309.086	309.085	310.092	5.551	-4.47652	-3.97592	-4.08104	0.291009	-0.389427	0.0187366	-4.37116	-3.82126	-4.10495	3.57369e-06	5.69771e-06	0.943701	6.42149e-06	-4.17783	-0.0265606	-4.09912
3414		metabolomics	positive	C10 H14 N6 O4 P2 S3	-1.52	439.971	439.971	440.978	1.174	-4.27393	-2.44868	-3.35093	-0.0820882	0.628356	-0.972824	-4.04848	-2.02013	-2.31099	0.0125736	0.01392	0.754876	0.0320585	-3.35785	-0.142185	-2.7932
3417	12-oxo-ETE	metabolomics	positive	C20 H30 O3	-0.62	318.219	318.219	319.227	8.175	-1.41949	-1.73795	0.324903	0.296442	0.0935225	-0.504477	-1.73355	-2.96747	-2.5339	0.0256005	0.383913	0.128234	0.0220932	-0.94418	-0.0381708	-2.41164
3428		metabolomics	positive	C13 H32 N4 P2 S2	2.06	370.154	370.155	371.162	17.197	-1.64724	-0.225272	-0.417835	0.444628	-0.0981524	-0.504698	1.73152	0.389689	1.82277	0.0282517	0.472338	0.0251731	0.116563	-0.763449	-0.0527407	1.31466
3451	Megestrol	metabolomics	positive	C22 H30 O3	-0.68	342.219	342.219	343.227	9.352	-1.41524	-2.01833	-1.92053	0.474063	0.277817	-1.3269	-1.24273	-2.07431	-2.32029	0.0398892	0.065061	0.984369	0.0527079	-1.7847	-0.191672	-1.87911
3458		metabolomics	positive	C38 H70 N2 O15	1.77	794.478	794.479	795.486	12.665	-3.01145	-2.61222	-3.86674	-0.15862	-1.28368	0.759898	-4.02475	-3.44607	-4.41082	0.00207161	0.00727873	0.445807	0.00217368	-3.16347	-0.227466	-3.96055
3468	COSMENE	metabolomics	positive	C10 H14	-0.55	134.11	134.109	135.117	8.528	-0.725978	-1.06578	-0.475288	-0.736332	0.166378	0.353322	-1.15029	-1.28342	-1.34054	0.0247179	0.150932	0.311303	0.0208286	-0.755682	-0.0722106	-1.25809
3469		metabolomics	positive	C37 H51 N2 O4 P3	2.92	680.306	680.308	341.161	7.951	1.28729	2.77955	3.63609	-0.436848	0.931453	-1.49795	1.41816	2.4345	3.13126	0.0323195	0.0411584	0.961839	0.0570998	2.56764	-0.334447	2.32797
3481		metabolomics	positive	C10 H16 N10 O4 P2 S2	-0.04	466.027	466.027	234.021	1.229	1.20585	2.99352	2.22994	-1.10928	1.10086	-1.35238	1.63071	3.48597	3.55667	0.0250576	0.0683622	0.710263	0.0255597	2.1431	-0.4536	2.89112
3488		metabolomics	positive	C25 H55 N4 O17 P S	1.28	746.302	746.303	374.159	7.522	1.57943	0.143256	1.74757	-2.63074	-0.711462	1.15564	-3.35806	-2.63656	-1.80528	0.0325613	0.249292	0.0271558	0.253571	1.15675	-0.728852	-2.59996
3498	3,4-Dihydroxycinnamaldehyde	metabolomics	positive	C9 H8 O3	0.28	164.047	164.047	165.055	9.096	-0.102429	-0.486002	-0.541162	0.1464	-0.016585	-0.144607	0.379035	-0.0370823	0.267497	0.0344475	0.143777	0.0303681	0.470183	-0.376531	-0.00493064	0.20315
3502	Capsi-amide	metabolomics	positive	C17 H35 N O	-0.39	269.272	269.272	270.279	12.87	-1.2636	-1.23641	-1.5009	-0.154539	0.710033	-1.1024	-1.17342	-1.97144	-1.7549	0.0487608	0.112139	0.809036	0.0506561	-1.33363	-0.182304	-1.63325
3519	6-Hydroxy-5-methyl-4,11-dioxoundecanoic acid	metabolomics	positive	C12 H20 O5	-0.08	244.131	244.131	245.138	6.558	-2.51718	-1.35402	-1.47747	-0.0585951	0.571055	-0.851543	-1.54782	-0.964769	-0.640225	0.0425834	0.0361262	0.371398	0.226172	-1.78289	-0.113028	-1.05094
3523		metabolomics	positive	C15 H30 N6 O S	-2.35	342.22	342.219	343.227	8.911	-2.55756	-1.59274	-0.60265	-0.130517	-0.196111	0.279288	-1.74556	-1.42543	-1.56769	0.026803	0.0400031	0.999946	0.0404837	-1.58432	-0.0157801	-1.57956
3526		metabolomics	positive	C26 H36 N9 O P S	-4.34	553.25	553.248	277.631	8.678	3.30138	3.47498	5.03137	-1.05496	-0.338871	0.789127	2.72266	2.31378	3.41626	0.00227894	0.00217745	0.299738	0.0104104	3.93591	-0.201567	2.81757
3537	2,3-Octadiene-5,7-diyn-1-ol	metabolomics	positive	C8 H6 O	1.14	118.042	118.042	119.049	5.197	-3.11189	-4.40331	-2.61398	0.230347	0.270871	-0.688852	-4.68626	-3.57399	-2.70535	0.00345189	0.00707817	0.914827	0.00476019	-3.37639	-0.0625449	-3.6552
3540	MFCD08063737	metabolomics	positive	C13 H16 O4	1.73	236.105	236.105	237.112	6.692	-0.855125	-1.28858	-0.7579	0.0132485	0.00489625	-0.01833	-0.724857	-1.01496	-1.50785	0.0060849	0.0131993	0.872679	0.00778239	-0.967201	-6.1763e-05	-1.08255
3550	Gibberellin A12 aldehyde	metabolomics	positive	C20 H28 O3	0.08	316.204	316.204	317.211	7.231	-1.50949	-2.06918	-1.54341	0.352075	0.047197	-0.534601	-2.77394	-0.904777	-1.96649	0.0212126	0.0402551	0.938731	0.0268399	-1.70736	-0.0451097	-1.88174
3559		metabolomics	positive	C35 H71 O16 P	-1.01	778.448	778.447	779.454	12.293	-2.95242	-3.52277	-3.48986	-2.59418	1.38019	-2.1117	-4.45261	-6.16904	-6.03091	0.0216215	0.201976	0.198386	0.0178639	-3.32168	-1.10856	-5.55086
3596	MFCD01312686	metabolomics	positive	C14 H10 O3	3.21	226.063	226.064	227.07	6.613	-1.38171	-1.09552	-2.09028	-0.322107	-0.167808	0.389462	-1.33704	-0.920832	-0.753315	0.0111335	0.00975538	0.328265	0.059176	-1.5225	-0.0334843	-1.00373
3599	1,3-Dihydroxy-2-propanyl (9Z)-9-tetradecenoate	metabolomics	positive	C17 H32 O4	-0.64	300.23	300.23	301.237	9.558	-3.64473	-3.58102	-4.07684	0.421371	0.527605	-2.18924	-2.97971	-2.099	-3.89133	0.0175171	0.0176897	0.65103	0.0521133	-3.76753	-0.413422	-2.99001
3600		metabolomics	positive	C13 H22 N2 O3	-0.32	254.163	254.163	255.17	4.95	-0.551974	-0.620404	-0.528457	0.0598568	0.23168	-0.352113	-0.390974	-0.708138	-0.678381	0.0223541	0.0373641	0.986942	0.0310645	-0.566945	-0.0201919	-0.592498
3605		metabolomics	positive	C6 H21 N6 O6 P	1.86	304.126	304.127	305.134	1.189	-2.36132	-2.20652	-1.74412	-1.18401	1.12308	-1.38926	-2.58074	-3.02496	-2.56158	0.0412658	0.121694	0.659151	0.0393915	-2.10399	-0.483398	-2.72243
3612	Hexylresorcinol	metabolomics	positive	C12 H18 O2	1.01	194.131	194.131	195.138	7.339	-0.584122	-0.43083	-0.894996	-0.190978	0.420363	-0.347906	-1.07306	-0.695998	-1.04267	0.0261828	0.107052	0.475171	0.0234547	-0.636649	-0.0395068	-0.937242
3615	(-)-3-dehydroshikimic acid	metabolomics	positive	C7 H8 O5	-0.11	172.037	172.037	190.071	2.045	-4.92507	-1.70444	-4.34226	-1.03091	-0.0550018	0.630411	-5.13121	-2.58678	-4.21019	0.0223954	0.041055	0.953919	0.0288988	-3.65726	-0.151834	-3.97606
3624		metabolomics	positive	C22 H40 N10 O9 P2	0.87	650.245	650.246	326.13	6.968	-2.06221	-2.75949	-1.34656	0.555839	0.00665899	-0.928649	-2.72971	-3.49384	-2.90189	0.00379478	0.0232577	0.221346	0.00333211	-2.05609	-0.12205	-3.04181
3634	1,7-Dihydroxy-6,6-dimethyl-3,5,5a,6,7,8,9a,9b-octahydronaphtho[1,2-c]furan-9(1H)-one	metabolomics	positive	C14 H20 O4	-0.16	252.136	252.136	253.143	8.078	-1.75617	-1.7529	-2.41212	0.204476	0.0313155	-0.276155	0.0634594	-1.49121	-1.5764	0.0192665	0.0158807	0.191115	0.1835	-1.97373	-0.0134546	-1.00138
3643	(1S,3R,4R,5R)-1,3,4-trihydroxy-5-{[(2E)-3-(4-hydroxy-3-methoxyphenyl)prop-2-enoyl]oxy}cyclohexane-1-carboxylic acid	metabolomics	positive	C17 H20 O9	-0.12	368.111	368.111	369.118	5.425	-3.86641	-1.96625	-2.07347	0.117472	0.607201	-1.35156	-5.1137	-2.69308	-3.16555	0.0241264	0.0863257	0.543678	0.0224481	-2.63538	-0.208963	-3.65744
3648		metabolomics	positive	C27 H42 N4 O5	-4.65	502.316	502.313	525.303	7.234	1.97035	2.86094	1.98483	0.0624329	-0.10543	0.0373777	3.0719	3.01935	3.07956	4.05707e-05	0.000216113	0.0421557	3.94913e-05	2.27204	-0.00187305	3.05694
3650	Benzoxazolone	metabolomics	positive	C7 H5 N O2	-0.33	135.032	135.032	136.039	0.986	-3.81057	-3.10437	-2.36888	-0.0877741	-0.135658	0.200093	-3.72119	-2.50839	-3.09201	0.000676185	0.00118381	0.999573	0.00115826	-3.09461	-0.00777989	-3.1072
3651		metabolomics	positive	C4 H10 N10 O4 P2	-0.72	324.036	324.036	325.043	1.197	-3.0672	-0.486985	-1.28952	-1.61623	0.285079	0.541354	-5.18235	-3.92288	-2.40606	0.0398139	0.458229	0.171125	0.0347257	-1.61457	-0.263267	-3.8371
3665		metabolomics	positive	C17 H34 O S	-4.51	286.233	286.232	309.221	10.21	-1.42184	-1.66378	-1.42943	0.44855	-0.13203	-0.468359	-1.14623	-1.84845	-2.34765	0.00659472	0.016953	0.741266	0.00758139	-1.50502	-0.0506134	-1.78078
3666		metabolomics	positive	C22 H28 O	-0.46	308.214	308.214	309.221	10.211	-1.42184	-1.66378	-1.42943	0.44855	-0.13203	-0.468359	-1.14623	-1.84845	-2.34765	0.00659472	0.016953	0.741266	0.00758139	-1.50502	-0.0506134	-1.78078
3668		metabolomics	positive	C28 H46 O9	-4.5	526.314	526.312	527.319	7.215	2.03893	2.92952	1.76444	0.131014	-0.27103	0.105959	1.84686	3.03416	2.51182	0.00177442	0.00388851	0.860036	0.00241489	2.2443	-0.0113525	2.46428
3672	Nα-({1,3,4-trihydroxy-5-[(N-methylvalyl)amino]cyclohexyl}carbonyl)phenylalaninamide	metabolomics	positive	C22 H34 N4 O6	-3.32	450.248	450.246	451.254	6.898	-4.88647	-2.47566	-1.75215	-0.319101	-0.288308	0.464218	-4.81549	-2.85221	-3.42571	0.0168129	0.0421225	0.768048	0.0183832	-3.03809	-0.0477305	-3.6978
3695		metabolomics	positive	C12 H9 N3 O7 P2	-2.17	368.992	368.991	369.998	2.802	-5.26662	-3.53092	-4.8656	0.352682	0.658112	-2.78536	-5.32874	-4.45361	-4.08997	0.0126986	0.0206941	0.997525	0.0191782	-4.55438	-0.591523	-4.6241
3698	Oleoylethanolamide	metabolomics	positive	C20 H39 N O2	-0.69	325.298	325.298	326.305	11.384	-2.5118	-2.4461	-2.84296	0.107976	0.685599	-1.67155	-1.65876	-3.15228	-2.85754	0.025522	0.0370207	0.99779	0.0399623	-2.60029	-0.292659	-2.55619
3699	9-Decenal	metabolomics	positive	C10 H18 O	-0.86	154.136	154.136	326.305	11.38	-2.5118	-2.4461	-2.84296	0.107976	0.685599	-1.67155	-1.65876	-3.15228	-2.85754	0.025522	0.0370207	0.99779	0.0399623	-2.60029	-0.292659	-2.55619
3700	Mandenol	metabolomics	positive	C20 H36 O2	-1.71	308.272	308.271	326.305	11.381	-2.5118	-2.4461	-2.84296	0.107976	0.685599	-1.67155	-1.65876	-3.15228	-2.85754	0.025522	0.0370207	0.99779	0.0399623	-2.60029	-0.292659	-2.55619
3704	Ricinoleic Acid	metabolomics	positive	C18 H34 O3	-0.46	298.251	298.251	299.258	10.634	-1.06865	-0.9152	-1.11424	-0.299904	0.0726671	0.184007	-0.259873	-0.982354	-0.402506	0.0108773	0.00888827	0.152878	0.115077	-1.0327	-0.0144101	-0.548244
3711		metabolomics	positive	C40 H71 N O12	-0.91	757.498	757.497	758.504	9.608	-4.44854	-4.70938	-4.83717	-2.81949	-0.233394	1.00555	-4.55183	-4.87755	-4.82801	0.00719184	0.0121937	0.995127	0.011027	-4.66503	-0.682444	-4.75246
3723	9-Oxononanoic acid	metabolomics	positive	C9 H16 O3	0.33	172.11	172.11	173.117	6.774	-1.58162	-2.73724	-1.23088	-0.826341	0.549177	-0.0397977	-2.12015	-2.28626	-1.79293	0.0157734	0.0320896	0.906148	0.0195632	-1.84991	-0.105654	-2.06645
3727	Estriol	metabolomics	positive	C18 H24 O3	-0.99	288.173	288.172	289.18	8.095	-1.63066	-0.415425	0.162922	0.809878	-0.498825	-0.890964	-1.43085	-2.94211	-2.87282	0.0473827	0.825315	0.106228	0.0499739	-0.62772	-0.193304	-2.41526
3735		metabolomics	positive	C21 H28 O	-0.19	296.214	296.214	297.221	7.362	-2.04211	-1.02186	-1.38996	-0.430581	0.484517	-0.219405	-1.70889	-1.40193	-1.27642	0.00972447	0.014923	0.997758	0.0160121	-1.48464	-0.0551563	-1.46241
3739		metabolomics	positive	C26 H59 N4 O18 P S	1.72	778.328	778.33	390.172	7.246	1.63526	1.19706	1.96052	-2.74317	-2.13365	1.39109	-1.08447	-3.04653	-1.8871	0.048256	0.1205	0.0483895	0.758625	1.59761	-1.16191	-2.00603
3755		metabolomics	positive	C8 H20 N8 O2 P2	4.44	322.118	322.12	323.127	3.352	-4.84653	-2.08494	-4.94812	-0.741838	-0.116752	0.565364	-4.99416	-3.31591	-2.9907	0.0120258	0.0169823	0.978446	0.0212634	-3.95986	-0.0977417	-3.76692
3757	1,4-dihydroxyheptadec-16-en-2-yl acetate	metabolomics	positive	C19 H36 O4	-0.39	328.261	328.261	351.25	12.243	-1.37151	-0.833565	0.316417	-0.236685	0.0038379	0.199931	-1.2073	-1.5281	-1.45667	0.0472821	0.376844	0.248065	0.040127	-0.629552	-0.0109722	-1.39736
3760		metabolomics	positive	C14 H24 N2 O3	-0.03	268.179	268.179	269.186	5.623	-1.0899	-0.128993	-0.721346	0.103002	-0.0256304	-0.0837482	-0.718738	-1.03031	-1.08338	0.02417	0.0932937	0.502653	0.0220335	-0.646747	-0.00212559	-0.944143
3761		metabolomics	positive	C12 H31 N4 O2 P	2.87	294.218	294.219	295.227	10.584	-1.87275	-2.30615	-1.27184	-1.36896	0.809331	-0.216868	-1.94915	-2.00902	-1.7396	0.0488986	0.0772864	0.9887	0.064514	-1.81691	-0.258832	-1.89926
3773		metabolomics	positive	C21 H41 N2 O11 P	4.69	528.245	528.247	529.255	14.751	-0.327218	1.00689	2.10495	-0.581003	0.141339	0.296984	3.39083	2.28531	3.35296	0.0110557	0.385528	0.0511858	0.00997543	0.928207	-0.0475601	3.0097
3803		metabolomics	positive	C13 H28 N2 O3 S2	1.88	324.154	324.155	325.162	7.319	-2.29098	-1.57264	-1.91483	0.232862	0.316807	-0.787704	-2.10435	-1.05157	-1.54518	0.009844	0.0105802	0.682696	0.0275883	-1.92615	-0.079345	-1.56703
3810		metabolomics	positive	C20 H15 N6 O16 P	-0.77	626.028	626.028	314.021	1.189	-5.76393	-3.90866	-5.31719	-0.376788	0.752117	-0.874119	-6.40802	-2.41003	-2.1633	0.0222868	0.0212072	0.576558	0.0751296	-4.99659	-0.166263	-3.66045
3815	Traumatic Acid	metabolomics	positive	C12 H20 O4	3.8	228.136	228.137	229.143	6.491	-1.17042	-1.79152	-1.51297	-0.617707	0.582375	-0.2328	-1.48321	-1.77989	-2.27351	0.00755159	0.0223864	0.634672	0.00803655	-1.49164	-0.0893773	-1.84554
3816	1,4-Di-tert-butylbenzene	metabolomics	positive	C14 H22	0.11	190.172	190.172	191.179	9.181	-2.04572	-1.68782	-1.68745	0.698098	-0.401061	-0.688881	-0.666689	-1.95075	-2.03519	0.0336638	0.0380498	0.872612	0.0707553	-1.807	-0.130615	-1.55088
3834	Traumatic Acid	metabolomics	positive	C12 H20 O4	1.85	228.136	228.137	229.144	6.218	-1.18389	-1.61254	-2.84587	0.181044	0.165787	-0.425621	-1.89435	-2.32774	-1.67077	0.0096901	0.0170656	0.982473	0.0140006	-1.88077	-0.0262634	-1.96429
3862	PPG n5	metabolomics	positive	C15 H32 O6	-0.49	308.22	308.22	309.227	6.939	-1.07714	-1.48835	-1.54469	-0.215624	0.308311	-0.151091	0.119499	-0.957848	-0.706635	0.0154509	0.0133762	0.083146	0.338257	-1.37006	-0.0194679	-0.514995
3863		metabolomics	positive	C11 H26 Cl N7	-3.04	291.194	291.193	309.227	6.947	-1.07714	-1.48835	-1.54469	-0.215624	0.308311	-0.151091	0.119499	-0.957848	-0.706635	0.0154509	0.0133762	0.083146	0.338257	-1.37006	-0.0194679	-0.514995
3866		metabolomics	positive	C26 H40 N4 O7 P2	-3.89	582.237	582.235	292.125	7.901	0.980976	1.05879	0.623514	-3.71479	-1.27139	1.32744	-3.70758	-4.27073	-2.70378	0.0332594	0.285379	0.0278055	0.226728	0.88776	-1.21958	-3.5607
3882		metabolomics	positive	C13 H21 N O12	2.83	383.106	383.107	384.115	3.972	-2.89561	-3.25632	-1.98822	0.138646	0.656006	-1.62854	-3.58409	-2.67161	-2.89262	0.0127016	0.0271983	0.877077	0.0155184	-2.71338	-0.277963	-3.04944
3885		metabolomics	positive	C22 H46 O6	0.01	406.329	406.329	424.363	11.992	-0.557364	-1.79097	-0.604127	-0.306176	0.239877	0.0148205	-0.97636	-1.06418	-1.05258	0.0488798	0.076656	0.990433	0.0649243	-0.984154	-0.0171597	-1.03104
3886		metabolomics	positive	C23 H45 N5 O2	-3.6	423.357	423.356	424.363	11.994	-0.557364	-1.79097	-0.604127	-0.306176	0.239877	0.0148205	-0.97636	-1.06418	-1.05258	0.0488798	0.076656	0.990433	0.0649243	-0.984154	-0.0171597	-1.03104
3889		metabolomics	positive	C24 H36 N10 O	2.57	480.307	480.309	481.316	8.753	3.28305	3.01314	3.95806	-0.961681	-0.123956	0.649729	3.13562	3.11695	3.60853	0.000388453	0.000615795	0.957083	0.000755761	3.41808	-0.145302	3.28703
3897		metabolomics	positive	C33 H58 N2 O13	1.56	690.394	690.395	691.402	12.204	-1.88892	-2.25073	-1.75224	-0.0802871	0.231639	-0.184486	-2.10252	-2.52397	-2.81567	9.32477e-05	0.000374257	0.144189	9.94101e-05	-1.96396	-0.0110447	-2.48072
3919	N-COUMAROYL-L-ASPARTIC ACID	metabolomics	positive	C13 H13 N O6	0.07	279.074	279.074	280.082	5.094	-4.53322	-4.33377	-4.33703	-1.24466	0.0419008	0.630893	-4.64706	-4.32082	-4.23483	0.000143871	0.000255354	1	0.000255504	-4.40134	-0.190622	-4.4009
3921	3,4-Dihydroxyphenylglycol	metabolomics	positive	C8 H10 O4	0.36	170.058	170.058	171.065	4.993	-2.48572	-1.45349	-1.55773	0.143351	0.41323	-0.826571	-0.958146	-1.35733	-0.802679	0.0189511	0.0157091	0.233915	0.147652	-1.83231	-0.0899964	-1.03939
3951	2-Naphthylamine	metabolomics	positive	C10 H9 N	0.3	143.073	143.074	144.081	5.423	-5.37062	-2.87502	-2.29855	-0.269614	0.174137	0.0595892	-3.91042	-2.35757	-2.6	0.0144138	0.0163774	0.803908	0.0343166	-3.51473	-0.0119625	-2.956
3957		metabolomics	positive	C29 H43 N8 O3 P3	-3	644.267	644.265	645.272	6.943	2.41079	1.34599	2.34542	-2.3803	-1.7692	1.33031	-2.93672	-2.65716	-2.68584	0.00776411	0.0524926	0.0065999	0.231757	2.03407	-0.939732	-2.75991
3958	6 beta hydroxy testosterone	metabolomics	positive	C19 H28 O3	-1.61	304.204	304.203	305.211	8.44	-1.44564	-1.77721	-1.9108	0.742218	-0.195185	-1.13989	-1.33482	-1.79948	-2.24681	0.0334059	0.0548761	0.985477	0.0448976	-1.71122	-0.197619	-1.7937
3968		metabolomics	positive	C6 H9 N9 O P2	-1.94	285.041	285.04	286.047	6.659	-3.93328	-1.52269	-2.64905	-0.411639	-0.529077	0.637131	-3.60813	-2.0354	-1.42832	0.0405532	0.0471096	0.911696	0.0787941	-2.70167	-0.101195	-2.35728
3974		metabolomics	positive	C32 H36 N6 O13	-1.25	712.234	712.233	713.24	6.469	3.73589	1.52893	1.81605	-0.189747	0.185747	-0.0205819	3.79148	1.91794	2.95601	0.0152759	0.0389397	0.755865	0.0166785	2.36029	-0.00819406	2.88848
3982		metabolomics	positive	C11 H10 N6 O4 S	-3.29	322.048	322.047	323.055	5.905	-1.7514	-1.14928	-2.92574	-0.0998865	0.476963	-0.566864	-1.76721	-1.37095	-0.975765	0.0295776	0.0273451	0.556636	0.103969	-1.94214	-0.0632625	-1.37131
3987	(5S,6E,8S,9E,13S,14R)-5-Hydroxy-8-methoxy-5,9,13,14-tetramethyloxacyclotetradeca-6,9-dien-2-one	metabolomics	positive	C18 H30 O4	-0.61	310.214	310.214	311.221	9.181	-0.827441	-1.40913	-0.979969	-0.871468	0.0540023	0.501076	-1.31055	-1.31987	-2.26578	0.0360147	0.152907	0.462762	0.0315936	-1.07218	-0.105463	-1.63206
4001		metabolomics	positive	C34 H55 N2 O16 P	0.8	778.329	778.33	390.172	7.332	0.656428	0.968022	1.62615	-2.85869	-2.21532	1.40425	-2.8741	-3.77421	-2.64426	0.0294953	0.188736	0.0247256	0.30145	1.08353	-1.22325	-3.09752
4008		metabolomics	positive	C14 H31 N4 O2 P	-4.36	318.218	318.217	319.224	10.916	-1.46756	-1.97712	-2.38484	0.196872	0.472956	-1.1021	-1.79549	-2.9979	-3.05631	0.0114282	0.042712	0.497144	0.0109122	-1.94317	-0.144089	-2.61657
4018		metabolomics	positive	C33 H51 N2 O14 P	0.69	730.308	730.308	366.161	8.72	1.39039	1.61877	2.30323	-1.43079	0.463875	0.321733	-1.63033	-1.19832	-0.505779	0.008347	0.0391556	0.00758638	0.365699	1.7708	-0.215061	-1.11147
4023		metabolomics	positive	C28 H50 O2 P2 S	-4.44	512.301	512.298	513.306	8.719	1.162	1.85352	2.3349	-1.29176	-0.143447	0.75377	-0.780101	-0.709141	0.19153	0.020433	0.0386841	0.025995	0.940617	1.78347	-0.227145	-0.432571
4042	(Z)-Isoambrettolide	metabolomics	positive	C16 H28 O2	0.51	252.209	252.209	253.216	10.933	-2.01024	-1.70628	-0.822854	-0.598455	0.138857	0.308602	-2.3279	-1.73882	-1.4701	0.0117595	0.0312336	0.724677	0.0128166	-1.51313	-0.0503321	-1.8456
4046		metabolomics	positive	C14 H16 N4 O2	-4.6	272.127	272.126	290.16	5.766	-1.42276	-1.50104	-0.967106	0.148298	0.301637	-0.60122	-1.28989	-1.12512	-0.474348	0.0236084	0.0227119	0.604009	0.0761291	-1.29697	-0.0504283	-0.963117
4061		metabolomics	positive	C8 H19 N O3	0.35	177.136	177.137	178.144	1.367	-1.01098	-0.778388	-0.847181	-0.190157	0.52046	-0.537263	-0.831043	-0.719553	-0.711423	0.0435121	0.0487824	0.884838	0.0885	-0.878849	-0.0689867	-0.754006
4062		metabolomics	positive	C13 H28 N9 O9 P	3.12	485.175	485.176	486.182	5.454	-6.35024	-5.52251	-1.64387	-0.640351	0.577188	-0.20672	-6.54731	-5.22278	-4.16937	0.0165645	0.0382331	0.824555	0.0189374	-4.50554	-0.0899612	-5.31315
4066		metabolomics	positive	C19 H27 N4 O6 P3	3.52	500.114	500.116	501.123	4.886	-5.18545	-1.73524	-2.78741	-0.583442	-0.00403205	0.417295	-5.33051	-3.02478	-2.25781	0.0418886	0.0726897	0.962923	0.0523812	-3.23604	-0.0567264	-3.5377
4067		metabolomics	positive	C11 H25 N4 O P	3.66	260.177	260.178	261.185	10.649	-0.874771	-1.14234	-0.679396	0.145673	0.188065	-0.406371	-0.675115	-1.591	-1.60371	0.0180051	0.0721917	0.474923	0.0164872	-0.898837	-0.0242111	-1.28994
4081	{4-Ethyl-6-[(3E)-2-ethyl-3-hexen-1-yl]-6-methyl-1,2-dioxan-3-yl}acetic acid	metabolomics	positive	C17 H30 O4	-0.5	298.214	298.214	299.221	8.165	-1.44277	-1.20273	-2.22535	-0.0437503	0.355168	-0.413623	-1.55479	-2.63475	-1.98168	0.00550135	0.0177477	0.561142	0.00574037	-1.62362	-0.0340684	-2.05707
4092	Quingestanol acetate	metabolomics	positive	C27 H36 O3	-0.36	408.266	408.266	409.274	11.39	-2.98999	-2.04139	-2.1418	0.440047	-0.004593	-0.62921	-2.0094	-2.63907	-2.46753	0.00134458	0.00224377	0.998648	0.00234185	-2.39106	-0.0645854	-2.372
4098		metabolomics	positive	C41 H70 N9 O5 P3	1.66	861.471	861.473	862.48	16.662	-3.02507	-2.2276	-3.56036	-0.191397	-1.98364	0.904112	-2.90964	-3.65497	-2.39639	0.031493	0.0485806	0.997974	0.0451003	-2.93768	-0.423643	-2.987
4100	Dihomo-gamma-linolenic acid	metabolomics	positive	C20 H34 O2	-0.71	306.256	306.256	307.263	7.228	1.10255	2.32289	1.87314	-1.53458	-1.06156	1.12148	1.64738	2.18315	1.89977	0.0301614	0.0509143	0.979405	0.0401363	1.7662	-0.491552	1.9101
4105	3-Oxotetradecanoic acid	metabolomics	positive	C14 H26 O3	-0.92	242.188	242.188	243.195	7.897	-3.7735	-1.97542	-2.59875	-1.61698	0.453063	0.384093	-3.81747	-3.78035	-3.94522	0.00575347	0.0267612	0.349172	0.00531	-2.78256	-0.259941	-3.84768
4112		metabolomics	positive	C13 H32 N6 S	3	304.241	304.242	327.232	10.34	-1.36488	-1.804	-1.67925	0.559375	-0.215514	-0.588291	-0.99153	-2.41313	-2.00104	0.0171299	0.0343517	0.913181	0.0212928	-1.61605	-0.0814768	-1.8019
4113		metabolomics	positive	C26 H52 O10	0.02	524.356	524.356	525.363	7.127	2.18875	4.17242	1.77658	-0.85316	-0.30859	0.712815	2.13768	4.47781	4.13892	0.0161412	0.0489483	0.637128	0.0162636	2.71258	-0.149645	3.5848
4153		metabolomics	positive	C13 H31 Cl N4 O	2.5	294.219	294.219	295.227	7.382	-1.93892	-0.918671	-1.28677	-0.327389	0.587709	-0.514235	-1.6057	-1.29874	-1.17323	0.0235402	0.0344382	0.998156	0.0369128	-1.38145	-0.0846383	-1.35922
4157		metabolomics	positive	C6 H9 N4 P3	-1.22	230.004	230.004	231.011	1.109	1.3745	1.47986	2.60502	-1.0824	0.101073	0.541204	2.67883	2.53007	3.4115	0.00449146	0.0285155	0.220476	0.00390292	1.8198	-0.146707	2.87347
4161	MNU	metabolomics	positive	C2 H5 N3 O2	-4.31	103.038	103.038	126.027	1.111	-0.601238	0.619591	-0.38307	0.155701	0.646643	-1.64153	1.39047	2.24478	1.6971	0.0407316	0.970507	0.0693645	0.0518515	-0.121572	-0.279729	1.77745
4163		metabolomics	positive	C40 H75 N5 O	-2.58	641.597	641.596	642.603	16.096	-3.13173	-2.69048	-3.12911	0.68245	-0.090556	-1.13297	-1.38336	-2.67116	-2.2415	0.00553835	0.00499455	0.304261	0.0284674	-2.98377	-0.180358	-2.09867
4164		metabolomics	positive	C13 H27 N O	0.19	213.209	213.209	214.217	10.296	-0.909215	-1.11366	-1.25159	0.123028	0.446693	-0.867569	-0.931603	-1.61388	-1.48347	0.034901	0.0841145	0.787327	0.0366009	-1.09149	-0.0992828	-1.34298
4175		metabolomics	positive	C24 H42 O5	-0.33	410.303	410.303	411.31	11.195	-1.66176	-1.79434	-2.87952	0.240955	-0.131848	-0.143112	-2.29759	-2.81929	-3.27403	0.0011216	0.00481797	0.280888	0.0011139	-2.11187	-0.011335	-2.79697
4178		metabolomics	positive	C7 H22 N7 O7 P	2.26	347.132	347.133	348.14	1.07	-4.18314	-2.52594	-3.73623	-0.241979	-0.0271094	0.230241	-4.40546	-3.717	-3.80873	0.000242458	0.000648209	0.554276	0.000309676	-3.48177	-0.0129492	-3.97706
4181		metabolomics	positive	C22 H34 N9 O16 P	-1.24	711.186	711.185	712.192	6.843	0.961345	1.81471	1.9508	0.882387	-0.311819	-1.51066	2.50139	1.56139	2.73839	0.0225315	0.0733525	0.597597	0.0216699	1.57562	-0.313363	2.26706
4182	(3S,5R,6S)-5,6-epoxy-3-hydroxy-5,6-dihydro-12'-apo-beta-caroten-12'-al	metabolomics	positive	C25 H34 O3	-0.49	382.251	382.251	383.258	10.66	-2.13914	-3.36835	-2.3325	0.883338	-0.522177	-1.1233	-2.024	-4.11305	-3.66036	0.018457	0.0515906	0.693206	0.0190543	-2.61333	-0.254047	-3.2658
4202		metabolomics	positive	C32 H62 N4 O14	0.81	726.426	726.427	364.221	5.117	-4.56759	-3.46208	-1.46131	-1.09232	-0.368977	0.812837	-4.68144	-4.19114	-4.33717	0.00798791	0.0351695	0.393168	0.00738985	-3.16366	-0.216154	-4.40325
4205		metabolomics	positive	C19 H37 N O2	-0.32	311.282	311.282	312.29	11.01	-1.516	-1.98437	-1.71775	0.0326115	0.576102	-1.04002	-1.40548	-1.92011	-2.07873	0.0145441	0.0246379	0.988911	0.0209181	-1.73937	-0.143767	-1.80144
4206	Methyl octadecadienoate	metabolomics	positive	C19 H34 O2	-1.74	294.256	294.255	312.289	11.009	-1.516	-1.98437	-1.71775	0.0326115	0.576102	-1.04002	-1.40548	-1.92011	-2.07873	0.0145441	0.0246379	0.988911	0.0209181	-1.73937	-0.143767	-1.80144
4207	(+/-)-Methoprene	metabolomics	positive	C19 H34 O3	4.75	310.251	310.252	333.242	8.1	-1.94949	-2.14926	-1.9626	-0.514258	0.249486	0.151941	-1.42314	-2.53278	-2.49583	0.00179925	0.00361517	0.931226	0.00261102	-2.02045	-0.0376102	-2.15059
4223	pentamidine	metabolomics	positive	C19 H24 N4 O2	-3.89	340.19	340.189	341.196	7.239	-0.957912	-1.37646	-1.47114	-0.286292	0.137945	0.110572	-1.22176	-0.933678	-1.07174	0.000986556	0.00117006	0.575741	0.00281009	-1.26851	-0.0125916	-1.07573
4242		metabolomics	positive	C12 H31 N4 O P	3.9	278.224	278.225	279.232	10.917	-1.61159	-1.70514	-1.66304	0.491632	-0.140033	-0.542738	-1.31173	-1.96981	-2.05406	0.00260935	0.00528411	0.924598	0.00369102	-1.65992	-0.063713	-1.77853
4244		metabolomics	positive	C6 H11 N3 O2	0.38	157.085	157.085	158.092	1.23	-3.8131	-2.954	-1.95196	-0.76699	-0.606863	0.812075	-3.90765	-2.40919	-2.94267	0.0102859	0.0189576	0.964283	0.0142383	-2.90635	-0.187259	-3.0865
4250		metabolomics	positive	C21 H54 N9 O3 P	-0.45	511.409	511.408	512.416	12.004	-0.960253	-1.86467	-0.871529	-0.275636	0.312205	-0.101118	-0.868472	-0.823515	-1.64084	0.0303197	0.0375328	0.942046	0.056252	-1.23215	-0.0215164	-1.11094
4251		metabolomics	positive	C10 H19 N4 O7 P	2.63	338.099	338.1	339.107	6.761	-4.13439	-2.05439	-1.55186	0.111179	0.514211	-1.02422	-2.96576	-2.69197	-2.88718	0.0204982	0.0394144	0.932753	0.0257835	-2.58021	-0.132943	-2.8483
4255	(2E,12E,15E)-1-Hydroxy-2,12,15-henicosatrien-4-one	metabolomics	positive	C21 H36 O2	-0.16	320.272	320.271	321.279	10.29	-1.21503	-2.58841	-2.09819	-0.121984	-0.045275	0.15312	-2.04943	-2.92292	-1.14899	0.0145312	0.0245322	0.989766	0.0209642	-1.96721	-0.00471292	-2.04045
4259		metabolomics	positive	C7 H N6 O3 P	-0.55	247.985	247.985	248.992	1.207	-3.33257	-3.11054	-3.46856	-0.404961	0.829409	-1.09608	-2.30705	-2.14297	-2.53574	0.00177037	0.00158667	0.182167	0.0106767	-3.30389	-0.223877	-2.32858
4277		metabolomics	positive	C13 H22 N2 O12	2.89	398.117	398.118	399.126	1.943	-3.91269	-1.98679	-2.40084	-0.160569	-0.0206933	0.162944	-2.09895	-0.748554	-0.862907	0.0105904	0.00871469	0.0952875	0.180107	-2.76677	-0.00610631	-1.2368
4290		metabolomics	positive	C17 H32 N8 O S2	4.11	428.214	428.216	429.223	1.704	-5.11366	-4.8079	-4.67925	0.98269	-0.119871	-3.27114	-5.2342	-4.56572	-4.88049	0.0125602	0.0199882	0.999653	0.019428	-4.86694	-0.802773	-4.89347
4300	(11E)-15-Oxo-11-icosenoic acid	metabolomics	positive	C20 H36 O3	-0.32	324.266	324.266	325.274	7.233	1.19581	1.94118	1.17235	-0.494936	-0.472139	0.650316	0.949496	1.27196	1.15579	0.0146582	0.0155188	0.705584	0.0401218	1.43644	-0.105586	1.12575
4309	Hydroxycitronellal diethyl acetal	metabolomics	positive	C14 H30 O3	-0.36	246.219	246.219	269.209	10.579	-1.23423	-0.917809	-1.43808	0.186964	-0.123334	-0.0837974	-0.0769496	-0.4627	-0.616229	0.00251196	0.0022503	0.0146412	0.212658	-1.19671	-0.00672243	-0.385293
4318		metabolomics	positive	C9 H12 N2 O10	4.98	308.049	308.051	309.058	4.491	-4.8952	-4.55091	-4.57756	-0.151537	0.940013	-2.46464	-4.89254	-4.08208	-4.34777	0.00471348	0.00676229	0.959181	0.00895353	-4.67456	-0.55872	-4.4408
4319		metabolomics	positive	C30 H43 N10 O11 P3	-0.51	812.233	812.232	407.123	1.318	-4.70769	-3.78917	-3.32179	-0.87579	0.111458	0.459143	-4.80216	-3.72066	-3.73785	0.000542995	0.00104939	0.961442	0.000856079	-3.93955	-0.10173	-4.08689
4323		metabolomics	positive	C30 H44 O3 S	3	484.301	484.303	507.293	7.852	0.988837	2.06429	0.593513	-0.219045	0.352689	-0.211017	2.14028	3.40597	1.00596	0.0491651	0.246226	0.394878	0.0418685	1.21555	-0.0257912	2.18407
4331	RC8960500	metabolomics	positive	C20 H28 O2	-1.17	300.209	300.209	301.216	9.307	-1.97964	-2.87239	-1.70611	-0.551723	0.866539	-1.01592	-2.331	-3.00473	-4.19878	0.0153781	0.0721059	0.394208	0.0136657	-2.18604	-0.233702	-3.17817
4336	CARDANOL TRIENE	metabolomics	positive	C21 H30 O	-0.52	298.23	298.23	299.237	7.121	-1.79701	-1.30859	-0.858772	0.0865942	0.543034	-1.05557	-1.52878	-1.6105	-1.50392	0.0411608	0.0859413	0.871427	0.0457331	-1.32146	-0.141982	-1.54773
4358		metabolomics	positive	C37 H36 O14	-0.02	704.211	704.21	705.218	6.872	0.45593	1.87221	1.5607	-0.362242	-0.655987	0.666669	1.49354	1.11157	2.11932	0.0407284	0.0860134	0.865069	0.0450152	1.29628	-0.117186	1.57481
4380		metabolomics	positive	C28 H39 N10 O4 P3 S	1.71	704.209	704.21	705.217	6.751	0.939183	1.53251	1.23458	-0.000754369	-0.676248	0.459151	1.90014	0.651767	2.08894	0.0315894	0.0751078	0.797628	0.0336436	1.23542	-0.0726173	1.54695
4384		metabolomics	positive	C4 H9 N8 O2 P	-1.81	232.059	232.058	233.065	1.231	1.61927	3.1604	1.65612	-0.231682	0.402417	-0.274672	2.16832	2.65927	2.6333	0.00339788	0.00843772	0.757329	0.00413243	2.14526	-0.0346456	2.48696
4397		metabolomics	positive	C24 H49 N O	-0.67	367.381	367.381	368.388	15.889	-0.939647	-1.51193	-0.661798	-0.20553	0.300278	-0.149763	-1.4071	-1.17972	-1.12451	0.00613123	0.0160996	0.722964	0.00699982	-1.03779	-0.0183385	-1.23711
4402		metabolomics	positive	C29 H39 N6 O5 P	-0.67	582.272	582.272	583.279	8.754	4.26436	4.1246	4.79256	-0.171939	0.522324	-0.564725	4.65649	3.97693	4.96346	3.30175e-05	6.50683e-05	0.933406	5.45397e-05	4.39384	-0.0714467	4.53229
4410		metabolomics	positive	C14 H28 O9 S	1.37	372.145	372.146	373.153	7.396	-2.38381	-3.67737	-3.61654	0.631936	0.0604046	-1.29478	-2.05425	-5.57838	-5.12137	0.0220488	0.0682291	0.628617	0.0216105	-3.22591	-0.200813	-4.25133
4417		metabolomics	positive	C23 H19 Cl N8 O3	-0.92	490.127	490.126	491.134	7.048	1.10514	3.33314	3.50257	-0.655117	-0.240311	0.602564	2.49622	2.97908	3.75242	0.0115987	0.026133	0.843373	0.01383	2.64695	-0.0976212	3.0759
4420	1-(3,4-Dimethoxyphenyl)-1,2-ethanediol	metabolomics	positive	C10 H14 O4	-4.88	198.089	198.088	397.183	6.925	-1.6249	-1.26391	-1.41005	-0.500076	0.553448	-0.276936	-1.24446	-0.966861	-0.873167	0.00873359	0.00806372	0.400504	0.0382343	-1.43295	-0.0745216	-1.02816
4428		metabolomics	positive	C22 H39 N8 O P	-0.82	462.298	462.298	463.305	9.642	-3.07973	-2.8795	-3.73287	-0.270448	-2.19365	0.965204	-3.03621	-3.77841	-2.05207	0.0390546	0.0478368	0.947977	0.0705625	-3.2307	-0.499631	-2.95557
4430	Ecdysone	metabolomics	positive	C27 H44 O6	-0.44	464.314	464.314	465.321	8.589	-1.36873	-1.91671	-1.4588	-0.0362275	0.469827	-0.644184	-1.1373	-2.10446	-1.95676	0.00909613	0.0183122	0.919592	0.0118986	-1.58141	-0.0701947	-1.73284
4437		metabolomics	positive	C65 H104 N O8 P S3	-0.15	1153.67	1153.67	577.84	15.756	-0.952471	-2.02802	-2.11743	0.374966	0.0990837	-0.661779	-0.899136	0.543501	-0.720326	0.0497158	0.0534642	0.106223	0.852616	-1.69931	-0.0625765	-0.358654
4443	(+)-10-Deoxymethynolide	metabolomics	positive	C17 H28 O4	0.48	296.199	296.199	297.206	7.459	-1.01441	-1.70331	-0.632163	-0.700768	0.305038	0.200761	-1.29869	-2.68406	-2.66697	0.0179753	0.190664	0.169627	0.0148006	-1.11663	-0.0649897	-2.21657
4451		metabolomics	positive	C7 H13 N5 O2 P2	-0.97	261.054	261.054	262.061	1.193	-0.729905	0.555421	-0.49631	-0.336041	0.425574	-0.20976	1.0364	2.14471	3.16163	0.0172236	0.954129	0.0226498	0.0319007	-0.223598	-0.0400757	2.11425
4457	2-Phenylethyl decanoate	metabolomics	positive	C18 H28 O2	-3.54	276.209	276.208	277.215	8.458	-1.71761	-1.43944	-0.209207	-0.721396	0.0908456	0.409793	-1.84104	-1.83926	-3.32407	0.0295283	0.281228	0.202322	0.0246594	-1.12208	-0.0735858	-2.33479
4470		metabolomics	positive	C3 H8 N8 O4	2.02	220.067	220.067	221.075	4.887	-5.00699	-2.20276	-1.87189	-0.732787	0.390423	0.120992	-5.15205	-3.03199	-3.94422	0.017237	0.0562697	0.591105	0.0168333	-3.02722	-0.0737908	-4.04275
4483		metabolomics	positive	C18 H23 N2 O3 P	1.62	346.145	346.145	347.152	9.231	-0.548782	-1.20185	-1.64133	-0.122781	-0.0222928	0.133455	-0.446953	-0.883382	-0.511969	0.0223577	0.0185789	0.250533	0.166626	-1.13065	-0.00387275	-0.614102
4490	Tretinoin	metabolomics	positive	C20 H28 O2	-0.74	300.209	300.209	301.216	9.114	-1.4601	-1.64268	-1.26601	0.0709457	0.35467	-0.575827	-0.923688	-1.48139	-2.31211	0.0172775	0.0318108	0.95675	0.0228165	-1.45626	-0.0500702	-1.5724
4491		metabolomics	positive	C18 H43 N9 O8 P2 S2	0.95	639.215	639.216	320.615	10.933	-0.103309	-0.506043	0.87607	0.453538	0.0542436	-0.755621	1.50947	1.58442	1.23922	0.0281528	0.924541	0.0543053	0.0342027	0.0889061	-0.0826132	1.44437
4493		metabolomics	positive	C23 H33 N O5 S	1.78	435.208	435.209	436.216	6.885	-5.05502	-2.4695	-2.36325	-1.7995	1.18685	-1.19702	-5.0841	-3.13456	-4.76379	0.0420064	0.123684	0.65993	0.040068	-3.29592	-0.603223	-4.32748
4507		metabolomics	positive	C46 H66 O7 S	0	762.453	762.453	763.46	12.854	-3.05246	-2.6407	-3.49312	-0.610897	-1.6974	1.02635	-1.70232	-2.51414	-3.36788	0.0331702	0.0347822	0.781879	0.0807358	-3.06209	-0.427316	-2.52811
4515	3-Hydroxy-19-norpregna-1,3,5(10)-trien-20-one	metabolomics	positive	C20 H26 O2	-0.25	298.193	298.193	299.2	8.796	-4.15808	-1.95133	-1.37413	-0.126947	0.0880115	0.0304467	-3.32978	-3.63938	-4.84299	0.00699319	0.0450651	0.23997	0.00600064	-2.49451	-0.00282949	-3.93738
4532	Sarcostin	metabolomics	positive	C21 H34 O6	-1	382.236	382.235	383.242	8.064	-1.43934	-1.71202	-1.70626	-0.676213	-0.970664	0.898342	-1.43889	-1.86404	-2.70559	0.0476628	0.114028	0.785389	0.0487365	-1.61921	-0.249512	-2.00284
4533		metabolomics	positive	C26 H41 N3 O9 S	3.37	571.256	571.258	286.636	8.678	2.1535	2.67182	4.25543	-0.862193	-0.146105	0.628724	1.79521	1.50805	2.65764	0.00984454	0.00877505	0.348218	0.0490266	3.02692	-0.126524	1.98696
4534		metabolomics	positive	C39 H6 N4 O8 S5	-0.1	817.879	817.879	818.886	12.374	-1.85143	-2.11851	-4.51615	0.170137	0.51749	-1.17341	-2.75527	-1.82608	-3.67626	0.0447657	0.0616414	0.996229	0.068372	-2.8287	-0.161928	-2.75254
4537	RG1300000	metabolomics	positive	C18 H34 O3	-0.11	298.251	298.251	321.24	10.998	-1.61828	-1.68633	-1.40211	-0.425821	-0.196909	0.467975	-1.1187	-1.40475	-1.30246	0.00162049	0.00176661	0.482713	0.00530592	-1.5689	-0.0515847	-1.2753
4553		metabolomics	positive	C18 H9 N7 O4 P2 S	1.29	480.991	480.992	481.999	1.215	1.37735	2.63702	1.57819	-0.254493	0.368084	-0.199121	1.3737	2.99915	3.19717	0.0122628	0.0427426	0.541209	0.0119347	1.86419	-0.0285102	2.52334
4555		metabolomics	positive	C11 H7 N3 O6 P2	-2.44	338.981	338.98	339.987	4.699	-5.49002	-5.81698	-5.60843	-0.633257	0.871826	-0.928777	-5.65508	-5.60979	-5.49764	3.36186e-05	5.88754e-05	0.993359	6.21868e-05	-5.63848	-0.230069	-5.5875
4556		metabolomics	positive	C19 H37 N O	-0.38	295.288	295.287	296.295	11.206	-0.733145	-0.691715	-0.789539	0.264028	0.0383131	-0.372839	-0.52254	-1.58621	-1.33404	0.0269268	0.123363	0.42278	0.0235477	-0.738133	-0.0234995	-1.1476
4568	(3E)-3-(Hydroxymethyl)-2-oxo-5-[(1S,8aS)-5,5,8a-trimethyl-2-methylenedecahydro-1-naphthalenyl]-3-pentenoic acid	metabolomics	positive	C20 H30 O4	-0.9	334.214	334.214	335.221	10.212	-1.02112	-0.568236	-1.44495	-0.633843	0.611453	-0.27274	-1.4428	-2.00703	-2.21495	0.013969	0.146231	0.163581	0.0114465	-1.01144	-0.0983769	-1.88826
4577	3-(2-Hydroxy-4-methoxyphenyl)-8,8-dimethyl-2H,8H-pyrano[2,3-f]chromen-2-one	metabolomics	positive	C21 H18 O5	-0.63	350.115	350.115	351.122	7.378	2.22855	1.36658	1.85046	-0.430314	-0.521057	0.642506	2.28779	0.559634	1.68356	0.0273581	0.0307551	0.849506	0.0601642	1.8152	-0.102955	1.51033
4583		metabolomics	positive	C34 H40 N4 O S	-2.1	552.292	552.291	553.298	9.127	-3.43199	-2.5861	-2.7539	-0.686314	0.0967992	0.388644	0.192589	0.0101709	-2.11061	0.0135675	0.0144278	0.0372028	0.70348	-2.924	-0.0669569	-0.63595
4584		metabolomics	positive	C17 H26	0.21	230.203	230.203	231.211	12.079	-1.29002	-2.61752	-0.882775	-0.733991	0.920517	-0.982883	-2.68533	-2.35653	-2.74721	0.0330059	0.186012	0.345866	0.0279247	-1.59677	-0.265452	-2.59635
4589	3-oxolauric acid	metabolomics	positive	C12 H22 O3	-0.36	214.157	214.157	215.164	7.519	-1.10494	-0.580186	-1.21131	-0.0149429	0.28265	-0.333013	-0.223234	-0.89774	-0.479097	0.0348791	0.0292812	0.312879	0.217725	-0.965479	-0.0217685	-0.533357
4628		metabolomics	positive	C12 H31 N4 P	3.73	262.229	262.23	263.237	11.116	-1.35546	-2.21525	-1.3593	-0.49222	0.730132	-0.665939	-0.899841	-1.26422	-1.14442	0.0363715	0.0320648	0.476345	0.150073	-1.64334	-0.142675	-1.10282
4651		metabolomics	positive	C27 H48 O15	-0.57	612.299	612.299	613.306	6.965	-4.4308	-2.53979	-0.580035	-0.181014	0.369939	-0.276453	-4.53136	-3.24867	-3.57129	0.0221518	0.0954793	0.445399	0.0197565	-2.51687	-0.0291757	-3.78377
4661	3,5,6-Indolinetriol	metabolomics	positive	C8 H9 N O3	0.58	167.058	167.058	168.066	4.649	-2.22694	-1.15252	-1.52156	0.168043	-0.126539	-0.0582318	-1.64791	-0.458218	-1.16648	0.0152548	0.0136017	0.400225	0.0705159	-1.63367	-0.00557605	-1.09087
4664		metabolomics	positive	C H3 N8 O P	-0.71	174.017	174.017	197.006	1.341	-0.684695	-0.0816905	-2.86774	-0.593585	1.01646	-1.66952	-4.38571	-3.08134	-3.15866	0.0478023	0.719627	0.1272	0.0467851	-1.21138	-0.415548	-3.5419
4674	Homocysteine	metabolomics	positive	C4 H7 N O2 S	-0.48	133.02	133.02	134.027	0.822	-3.21	-1.98577	-2.11101	0.99667	-0.755578	-1.27823	-2.92892	-1.94183	-2.07226	0.0405546	0.0533463	0.983309	0.0663315	-2.43559	-0.345711	-2.31434
4675		metabolomics	positive	C23 H37 N3 O6 P2	1.23	513.216	513.216	257.616	10.987	0.417702	-0.0287021	1.6417	-0.709242	0.591534	-0.181951	2.06941	2.01047	2.08241	0.0152582	0.347835	0.0799633	0.0132745	0.676899	-0.0998862	2.0541
4681		metabolomics	positive	C19 H46 N7 O15 P3 S	0.65	737.199	737.199	369.607	3.64	-3.51755	-3.77899	-3.49166	-1.69465	-0.689262	1.05026	-3.6389	-3.61748	-3.55124	0.00443078	0.0073138	0.999947	0.00724175	-3.59607	-0.444553	-3.60254
4686		metabolomics	positive	C31 H40 N8 O3 P2	-2.06	634.27	634.269	318.142	6.874	-3.50387	-2.52473	-1.42905	-0.106366	0.363471	-0.350049	-4.5952	-2.9462	-2.64716	0.00831553	0.0323927	0.459698	0.00795507	-2.48589	-0.0309812	-3.39619
4694	2-Isocapryloyl-3R-hydroxymethyl-gamma-butyrolactone	metabolomics	positive	C13 H22 O4	-1.59	242.152	242.151	243.159	8.003	-3.59024	-2.14732	-3.8892	0.921614	-0.431243	-1.45742	-1.32715	-2.39184	-2.20723	0.0252981	0.0212941	0.309189	0.155831	-3.20892	-0.32235	-1.97541
4703		metabolomics	positive	C24 H43 O9 P	0.72	506.264	506.265	529.254	15.95	-0.341515	-1.06121	1.42677	-0.130436	0.590344	-0.78379	3.04975	2.30959	3.31769	0.0100408	0.986134	0.0174513	0.0146276	0.00801509	-0.107961	2.89235
4718	2-[(5E,8E)-5,8-Tetradecadien-1-yl]cyclobutanone	metabolomics	positive	C18 H30 O	0.22	262.23	262.23	263.237	10.223	-1.04788	-0.0693649	-0.58654	-0.252368	0.233459	-0.0220498	-0.788181	-1.2468	-0.765777	0.0492416	0.211578	0.459487	0.0426648	-0.567927	-0.013653	-0.933586
4719		metabolomics	positive	C17 H40 N10 O11	-1.07	560.288	560.287	281.151	7.02	2.36792	3.15655	1.19015	-0.750381	-0.0966155	0.556139	2.36091	3.28209	2.97921	0.00596443	0.0190589	0.571453	0.00622356	2.23821	-0.0969524	2.87407
4732	DH3300000	metabolomics	positive	C17 H22 O2	-0.86	258.162	258.162	281.151	7.022	2.66674	3.30856	1.48897	-0.692227	-0.0384624	0.493043	2.96893	3.58091	3.27803	0.00187074	0.00731094	0.369238	0.00189173	2.48809	-0.0792156	3.27596
4786		metabolomics	positive	C14 H24 N6 O	1.98	292.201	292.202	293.209	10.153	-1.33709	-1.66918	-1.46178	-0.679141	0.682707	-0.376481	-1.02041	-1.21626	-1.12405	0.0193628	0.0185584	0.572006	0.0654798	-1.48935	-0.124305	-1.12024
4789		metabolomics	positive	C20 H24 O	-0.72	280.183	280.183	281.19	8.577	-4.7464	-5.03373	-5.01012	-0.0918632	0.949358	-2.93592	-4.2199	-5.13128	-4.86978	0.0079722	0.0115579	0.979465	0.014259	-4.93008	-0.69281	-4.74032
4794	delta-guanidinovaleric acid	metabolomics	positive	C6 H13 N3 O2	-0.12	159.101	159.101	160.108	1.669	-3.81213	-2.19811	-1.39545	0.229176	0.0904175	-0.389949	-2.46347	-2.27292	-1.93322	0.0133707	0.0169858	0.916741	0.026825	-2.46856	-0.0234519	-2.2232
4828		metabolomics	positive	C33 H66 N2 O4	2.22	554.502	554.503	555.511	16.621	-2.25967	-2.45313	-2.28904	-0.101065	0.69275	-1.14786	-0.849429	-1.5765	-1.26946	0.0111547	0.00910669	0.124836	0.145218	-2.33395	-0.185392	-1.23179
4829		metabolomics	positive	C13 H30 N6 O S	-1.75	318.22	318.22	319.227	7.969	-2.93353	-1.44951	-2.50895	-0.116438	0.576842	-0.771133	-1.60783	-1.15368	-1.42028	0.0122008	0.0102149	0.237236	0.0875161	-2.29733	-0.103576	-1.39393
4830		metabolomics	positive	C9 H9 Cl N2 O3 S	0.62	260.002	260.002	261.009	1.216	-3.94506	-3.27121	-3.55968	-1.22304	1.1463	-1.48132	-3.03302	-2.53242	-2.35065	0.0137337	0.0125334	0.434336	0.0585234	-3.59199	-0.519353	-2.6387
4834	9-(3-Methyl-5-pentyl-2-furyl)nonanoic acid	metabolomics	positive	C19 H32 O3	-3.71	308.235	308.234	309.24	10.895	-2.34978	-2.0615	-1.45508	-0.820561	0.454058	0.0893498	-1.24005	-1.92254	-0.545602	0.0259347	0.0223222	0.378218	0.131899	-1.95545	-0.0923845	-1.23606
4837	3-oxopalmitic acid	metabolomics	positive	C16 H30 O3	-0.11	270.219	270.219	293.209	10.87	-1.44025	-2.40678	-2.04648	-0.485619	0.775858	-0.80188	-2.39497	-1.78036	-2.07691	0.0121718	0.0222024	0.966335	0.0167374	-1.9645	-0.170547	-2.08408
4839		metabolomics	positive	C24 H38 N2 O8 P2	1.49	544.21	544.211	545.218	14.742	-0.520046	-1.18537	2.79407	-0.0529587	0.592219	-0.920083	3.6334	3.52767	3.75555	0.0243443	0.8925	0.0500486	0.0288004	0.362885	-0.126941	3.63887
4853		metabolomics	positive	C6 H13 N4 O3 P	4.99	220.073	220.074	221.081	5.533	-4.51153	-5.06932	-4.28606	-0.45477	0.866414	-1.16085	-4.72814	-4.94084	-5.18862	0.000195916	0.000430403	0.814746	0.000286882	-4.62231	-0.249737	-4.95253
4855		metabolomics	positive	C33 H38 N6 O13	-0.59	726.25	726.249	727.257	6.881	2.15128	2.48964	4.26161	-0.186461	0.322466	-0.199629	2.36379	2.17119	2.10777	0.00417397	0.00410051	0.4193	0.0163567	2.96751	-0.0212077	2.21425
4864		metabolomics	positive	C20 H30 N4	-2.63	326.247	326.246	349.236	9.435	-0.426541	-0.606373	-1.08045	-0.226864	0.110214	0.092372	-0.674681	-1.79443	-1.4118	0.0210652	0.160434	0.243107	0.0174839	-0.704455	-0.00809279	-1.29364
4876	Kynurenine	metabolomics	positive	C10 H12 N2 O3	-1.52	208.085	208.084	209.092	1.749	-4.60448	-2.07147	-4.22623	-0.568439	0.725529	-0.57315	-3.60819	-1.6127	-4.42747	0.0250704	0.0301821	0.91004	0.0499229	-3.63406	-0.138687	-3.21612
4883	Quwenzhi	metabolomics	positive	C11 H21 N O3	-0.09	215.152	215.152	216.159	6.873	-3.32117	-1.70198	-2.85923	-0.140741	0.675262	-1.01141	-2.21369	-1.03991	-0.917714	0.0258691	0.0214573	0.220392	0.222743	-2.62746	-0.158964	-1.39044
4884	13-apo-beta-carotenone	metabolomics	positive	C18 H26 O	2.21	258.198	258.199	259.206	8.887	-1.23433	-0.660571	0.472746	0.239811	-0.860448	0.342988	-2.63384	-1.92159	-1.37602	0.0425461	0.804353	0.0991513	0.0445084	-0.474052	-0.0925499	-1.97715
4891	13,14-Dihydroretinol	metabolomics	positive	C20 H32 O	-0.52	288.245	288.245	289.252	11.313	-2.9213	-2.10825	-2.60586	0.803631	-0.165845	-1.46154	-1.03872	-2.32086	-1.58409	0.0337673	0.0290511	0.402902	0.164004	-2.54513	-0.274585	-1.64789
4895	Vitamin A	metabolomics	positive	C20 H30 O	-0.51	286.23	286.23	287.237	11.503	-2.28984	-1.16132	-1.17247	-0.0277592	0.47703	-0.673044	-0.976332	-1.09386	-1.38349	0.0312997	0.0302029	0.644709	0.0947034	-1.54121	-0.0745911	-1.15123
4919	5-(1-Hydroxytridecyl)dihydro-2(3H)-furanone	metabolomics	positive	C17 H32 O3	-0.26	284.235	284.235	285.242	11.2	-0.469469	-0.805368	-0.967412	0.20978	0.0120855	-0.26002	-0.646115	-1.36647	-1.84094	0.0226073	0.141398	0.300829	0.0190279	-0.747416	-0.0127183	-1.28451
4928	(+)-10-Deoxymethynolide	metabolomics	positive	C17 H28 O4	0.4	296.199	296.199	319.189	8.011	-0.661783	-0.712591	-1.39306	-0.0421529	0.163461	-0.137926	-0.77206	-1.70228	-2.02301	0.0185403	0.10403	0.330192	0.0158692	-0.922478	-0.00553931	-1.49912
4930		metabolomics	positive	C35 H41 N2 O P	-0.04	536.296	536.296	537.303	7.07	2.48498	2.09469	3.27647	-0.852428	1.03721	-1.34413	2.36803	1.65828	3.19652	0.0123285	0.0166768	0.957646	0.0229283	2.61871	-0.386448	2.40761
4936		metabolomics	positive	C23 H21 N8 O2 P	-2.75	472.153	472.151	473.158	5.15	-4.72559	-3.58583	-4.59096	0.313009	-0.429563	0.021789	-4.86163	-3.37721	-4.11482	0.000196446	0.000309046	0.926873	0.000394456	-4.30079	-0.0315885	-4.11789
4945		metabolomics	positive	C15 H36 N10 O10 P2 S2	1.68	642.153	642.154	322.084	4.244	-1.79048	0.38495	-0.236962	-1.24475	-0.89125	1.02777	-4.17538	-2.65381	-2.21801	0.0494675	0.979615	0.0808548	0.0633793	-0.547497	-0.36941	-3.01574
4954	(2Z,4E)-2,4-Octadien-1-ol	metabolomics	positive	C8 H14 O	0.23	126.104	126.104	127.112	4.715	-0.929405	-1.00617	-1.66507	-0.247687	0.486538	-0.402252	-0.982064	-1.10087	-0.801706	0.0203531	0.0212618	0.722876	0.0544777	-1.20022	-0.0544672	-0.961546
4955	9,12-Octadecadienal	metabolomics	positive	C18 H32 O	0.84	264.245	264.246	265.253	11.245	-1.04806	-1.56157	-0.873073	-0.241378	0.430645	-0.310741	-1.09763	-1.38668	-1.35016	0.00645989	0.0134589	0.900751	0.00845848	-1.1609	-0.0404916	-1.27816
4975		metabolomics	positive	C40 H74 N2 O S2	0.67	662.524	662.525	663.532	16.07	-4.10402	-2.86492	-4.74874	0.530625	0.297426	-1.61487	-3.66966	-3.13402	-4.50551	0.00568349	0.0084752	0.983636	0.0101478	-3.90589	-0.262272	-3.76973
4985	ethylestrenol	metabolomics	positive	C20 H32 O	-0.31	288.245	288.245	289.252	8.085	1.94657	2.87319	1.1469	-0.816272	-0.0334659	0.541041	1.84569	2.81768	1.90391	0.0134357	0.0259914	0.936862	0.0175086	1.98889	-0.102899	2.18909
4996		metabolomics	positive	C6 H12 Cl N5	4.68	189.078	189.079	190.086	1.695	-4.47337	-3.88614	-4.08378	0.227007	0.73907	-2.63939	-4.28796	-3.06952	-4.28502	0.0147403	0.019652	0.956001	0.0273457	-4.14776	-0.557771	-3.88083
4997	4-ETHYL-5-METHYL-2-PROPYLOXAZOLE	metabolomics	positive	C9 H15 N O	0.32	153.115	153.115	154.123	6.74	-1.00936	-1.32888	-1.3973	-0.169498	0.486314	-0.494135	-1.20103	-0.469867	-0.538019	0.0270332	0.02277	0.316134	0.163941	-1.24518	-0.0591065	-0.736307
5004		metabolomics	positive	C7 H17 N4 O5 P	0.64	268.094	268.094	269.101	6.172	-2.95923	-1.82941	-1.04175	-0.0757903	0.193451	-0.139741	-2.03724	-1.64699	-1.56998	0.012259	0.0156467	0.915654	0.0246913	-1.94347	-0.00736014	-1.7514
5005	13-(3,4-Dimethyl-5-pentyl-2-furyl)tridecanoic acid	metabolomics	positive	C24 H42 O3	4.06	378.313	378.315	417.279	10.214	-2.94752	-2.61539	-2.2968	0.448265	0.019855	-0.685607	-1.54788	-3.77605	-3.10117	0.00786844	0.015023	0.951008	0.0108292	-2.6199	-0.0724957	-2.80836
5008		metabolomics	positive	C14 H29 O16 P	0.29	484.119	484.119	485.127	4.831	-4.67811	-2.57122	-2.01185	-0.117972	0.680191	-1.07046	-4.83514	-3.18346	-1.848	0.0439209	0.0722859	0.980001	0.0568745	-3.08706	-0.169415	-3.28887
5019	RG3715000	metabolomics	positive	C20 H38 O2	4.96	310.287	310.289	349.252	11.362	-2.06766	-3.16497	-1.60023	0.544619	-0.166234	-0.621047	-1.87993	-3.23925	-3.21257	0.00864947	0.0237775	0.694421	0.0094555	-2.27762	-0.0808873	-2.77725
5028		metabolomics	positive	C46 H68 O8 S	-0.45	780.463	780.463	781.47	12.085	-3.0218	-3.72282	-3.36446	1.04208	-1.64432	-0.687539	-2.8922	-3.59893	-3.35195	0.00807455	0.0120865	0.990793	0.0139063	-3.36969	-0.429928	-3.28102
5029	(Z,E)-9,12-Tetradecadienyl acetate	metabolomics	positive	C16 H28 O2	2.85	252.209	252.21	253.216	10.616	-0.72392	-1.71444	-0.891073	-0.212031	0.376785	-0.254576	-0.744072	-0.806637	-1.07043	0.0299734	0.0307559	0.739851	0.0780289	-1.10981	-0.0299405	-0.873712
5032	Spiroxamine	metabolomics	positive	C18 H35 N O2	-0.09	297.267	297.267	298.274	10.187	-1.38091	-1.41476	-1.56638	-0.00806587	0.574172	-0.952454	-0.928188	-1.34209	-1.69523	0.0326321	0.0403126	0.944427	0.0600098	-1.45402	-0.128783	-1.32183
5038		metabolomics	positive	C45 H82 O18 P2	-0.49	972.498	972.497	487.256	12.279	-2.59133	-3.20834	-2.54188	-0.854185	-1.56686	1.07675	-2.48854	-2.78672	-2.85815	0.0217817	0.0312107	0.994189	0.0352814	-2.78052	-0.448098	-2.71114
5056		metabolomics	positive	C32 H22 O3	-3.8	454.157	454.155	455.162	4.331	-3.67185	-4.09148	-3.8565	-3.31003	-0.182067	1.01274	-3.94285	-3.84748	-3.76773	0.0440566	0.0631225	0.999791	0.0646779	-3.87328	-0.826455	-3.85268
5080	A-12(13)-EpODE	metabolomics	positive	C18 H30 O3	3.74	294.219	294.221	295.227	7.593	-0.810685	-1.57894	-1.63752	0.0557377	0.180898	-0.274006	-0.735145	-1.13056	-1.6518	0.0127751	0.0154158	0.864482	0.0278799	-1.34238	-0.0124566	-1.1725
5084		metabolomics	positive	C39 H73 O8 P3	0.32	762.452	762.452	763.459	12.666	-2.64784	-2.19849	-3.17021	-0.206845	-1.5467	0.84099	-2.63643	-3.26895	-3.01963	0.0101135	0.0215691	0.88183	0.0126135	-2.67218	-0.304186	-2.975
5092	8,9-DiHETrE	metabolomics	positive	C20 H34 O4	0.45	338.246	338.246	356.28	8.823	-0.0286643	-3.26126	-1.47557	-0.468028	0.593526	-0.380602	-3.11509	-2.72598	-2.89451	0.0372012	0.236041	0.308923	0.0312161	-1.5885	-0.0850343	-2.91186
5103		metabolomics	positive	C41 H88 N5 O9 P3 S	-0.2	919.552	919.551	920.559	9.397	-3.30618	-3.64328	-3.36334	-2.60579	-0.820858	1.18245	-3.31038	-3.58487	-3.23864	0.0395604	0.0555408	0.997592	0.0603008	-3.4376	-0.748066	-3.37797
5105	Trolox	metabolomics	positive	C14 H18 O4	-1.28	250.121	250.12	289.083	5.651	-2.81712	-1.42483	-2.70673	0.121003	0.0727477	-0.216264	-2.00653	-1.35751	-1.7459	0.00317075	0.00305213	0.350291	0.0136549	-2.31623	-0.00750449	-1.70331
5106		metabolomics	positive	C26 H57 N8 O12 P3	-0.76	766.331	766.33	384.172	7.064	0.281543	0.665047	2.47965	-1.28241	-0.778487	1.00426	-2.0923	-1.99786	-1.97949	0.0203632	0.222734	0.0168418	0.168132	1.14208	-0.352213	-2.02322
5115	13(S)-HpOTrE	metabolomics	positive	C18 H30 O4	2.26	310.214	310.215	311.221	7.306	-0.724766	-0.369813	-1.18445	0.239491	0.0917204	-0.407778	-0.64365	-0.969893	-1.05685	0.0378212	0.077821	0.882083	0.0427596	-0.759676	-0.0255221	-0.890131
5118	Thapsate	metabolomics	positive	C16 H28 O4	0.4	284.199	284.199	285.206	8.292	-2.37517	-2.17323	-3.00913	0.359599	0.468579	-1.58561	-2.11244	-3.85427	-3.40249	0.0164432	0.0457189	0.695839	0.0171515	-2.51918	-0.252477	-3.12307
5149	QS4476500	metabolomics	positive	C7 H8 N2 O2	0.47	152.059	152.059	153.066	1.197	-3.89244	-2.30932	-2.81959	-0.45977	0.719021	-0.673847	-2.6361	-2.72752	-2.49337	0.00302891	0.00369109	0.74889	0.00757056	-3.00712	-0.138199	-2.619
5150		metabolomics	positive	C14 H20 N4 O3	-0.59	292.154	292.153	293.161	5.007	-3.67662	-3.97147	-3.78002	-3.09751	-0.268048	1.03754	-3.87294	-3.81759	-3.6457	0.0362257	0.0522991	0.999484	0.0543167	-3.80937	-0.776005	-3.77875
5159		metabolomics	positive	C15 H30 N6 S	-2.75	326.225	326.224	327.232	10.424	-1.70594	-2.03556	-1.75673	0.427524	0.105396	-0.78765	0.231248	-1.19035	-0.778258	0.0227442	0.0214863	0.0781743	0.565531	-1.83274	-0.0849101	-0.57912
5164		metabolomics	positive	C4 H14 N5 O P	3.3	179.094	179.094	180.102	5.143	-0.673422	-0.533674	-0.363296	-0.176586	-0.0416213	0.193637	0.789453	0.332659	0.319694	0.0032064	0.0529247	0.00257435	0.0642011	-0.523464	-0.00819009	0.480602
5178		metabolomics	positive	C37 H29 N6 O14 P	0.06	812.148	812.148	407.081	6.644	-4.27925	-3.53355	-2.24693	0.180419	0.531633	-1.24734	-2.96725	-2.91942	-2.0798	0.00900545	0.0092892	0.603864	0.0280825	-3.35324	-0.178431	-2.65549
5184		metabolomics	positive	C9 H22 N5 O3 P	3.89	279.146	279.147	280.154	5.078	-5.0155	-2.8732	-5.03687	0.966	-1.18667	-0.719593	-5.44518	-5.37484	-4.93466	0.00188186	0.00603393	0.508951	0.0020598	-4.30852	-0.313422	-5.25156
5186		metabolomics	positive	C5 H6 O11	-1.25	241.991	241.991	242.998	1.005	-2.78288	-2.36901	-3.62444	0.536944	0.323244	-1.74679	-2.69865	-0.730867	-1.85835	0.0480165	0.0408151	0.385246	0.246457	-2.92544	-0.295535	-1.76262
5201		metabolomics	positive	C6 H11 N O8	-0.35	225.048	225.048	226.056	1.113	0.422126	0.830955	1.77285	-0.48258	0.200802	0.18265	2.35166	2.33188	2.87492	0.0021041	0.0906979	0.0219322	0.00173167	1.00864	-0.0330428	2.51949
5211	2-[(2S,3S,3aR,5R,8R,8aS)-2,3,8-Trihydroxy-8-(hydroxymethyl)-3-methyldecahydro-5-azulenyl]-2-propanyl beta-D-glucopyranoside	metabolomics	positive	C21 H38 O10	-0.21	450.247	450.246	451.254	7.143	-2.13667	-0.854763	-2.07291	0.46909	-0.552009	-0.0989772	-2.84943	-2.85297	-2.73997	0.00175013	0.0189387	0.0800748	0.00143755	-1.68812	-0.0606322	-2.81412
5228		metabolomics	positive	C4 H6 N9 O P	-2.1	227.043	227.043	245.077	1.006	-3.36412	-1.41846	-1.21758	-0.205359	0.505114	-0.487133	-3.52224	-1.65192	-1.99723	0.0478396	0.0993434	0.870291	0.0524589	-2.00005	-0.0624593	-2.39046
5241		metabolomics	positive	C12 H33 N8 O5 P	1.42	400.231	400.232	401.239	4.997	-3.85131	-4.14616	-3.95471	-3.2722	0.64407	0.415501	-4.00086	-3.99228	-3.82039	0.0324109	0.0467711	0.998911	0.0493946	-3.98406	-0.737542	-3.93784
5244		metabolomics	positive	C38 H41 N2 O2 P S	1.65	620.263	620.264	621.271	13.05	-1.75613	-0.802371	-2.42187	0.00943536	-0.344509	0.270066	-1.29257	-1.17114	-0.869232	0.0215978	0.019297	0.446254	0.0927805	-1.66012	-0.0216694	-1.11098
5250		metabolomics	positive	C13 H24 O S	-2.59	228.155	228.154	479.3	8.046	-2.75194	-4.08277	-5.38675	-0.611625	0.984139	-1.44454	-5.14808	-5.39102	-2.76072	0.017604	0.0333773	0.942636	0.0227028	-4.07382	-0.357342	-4.43327
5259		metabolomics	positive	C30 H38 N10 S	2.88	570.3	570.302	571.309	8.277	0.0249725	0.443649	0.970676	-1.73148	-1.1812	1.17496	-1.8119	-2.21267	-2.22002	0.0424678	0.409189	0.036379	0.204728	0.479766	-0.579238	-2.08153
5271		metabolomics	positive	C7 H17 N8 P	-1.12	244.131	244.131	245.138	6.935	-0.973921	-1.0144	-0.123861	-0.0368356	0.175482	-0.158643	-1.54572	-0.93626	-1.2483	0.0147118	0.11334	0.227135	0.0122145	-0.704062	-0.0066654	-1.24343
5293	MFCD00129083	metabolomics	positive	C20 H34 O	-1.09	290.261	290.261	291.268	9.673	-1.23318	-1.04023	-1.67212	0.109027	0.00809939	-0.126786	-1.39833	-1.41068	-1.47022	0.000217884	0.00049089	0.783073	0.000312339	-1.31518	-0.00321987	-1.42641
5294		metabolomics	positive	C9 H19 N4 O3 P	3.44	262.119	262.12	263.128	7.373	-1.2399	-0.572676	-0.698474	-0.289485	0.589372	-0.562315	-1.22763	-1.30927	-1.61213	0.0254544	0.152334	0.31876	0.0214829	-0.837017	-0.0874761	-1.38301
5300	oxisuran	metabolomics	positive	C8 H9 N O2 S	0.41	183.035	183.035	184.043	5.199	-2.94984	-2.80972	-2.85569	-2.31643	-0.0319759	0.864855	-3.03336	-2.65743	-2.56926	0.0388278	0.0519398	0.987488	0.0626752	-2.87175	-0.494518	-2.75335
5308		metabolomics	positive	C12 H10 N2 O2	1.11	214.074	214.074	215.082	5.711	-4.64896	-2.2615	-3.64144	-1.66149	1.13137	-1.01967	-4.45574	-3.48519	-2.61884	0.0356451	0.0525819	0.999996	0.0524102	-3.5173	-0.5166	-3.51992
5309		metabolomics	positive	C8 H17 N8 O5 P	-1.27	336.106	336.106	359.095	1.067	-4.07715	-2.72921	-3.02379	0.170168	0.611319	-1.52635	-4.19457	-2.27875	-2.33536	0.0184392	0.0226854	0.908966	0.0371701	-3.27672	-0.248288	-2.93623
5311	A-12(13)-EpODE	metabolomics	positive	C18 H30 O3	4.5	294.219	294.221	295.227	7.46	-0.338115	-1.12372	-1.04833	-0.00105798	0.342526	-0.448591	-0.743941	-1.19408	-0.98179	0.0392001	0.0791542	0.891769	0.0446425	-0.836722	-0.0357076	-0.973271
5320	MW5604750	metabolomics	positive	C9 H9 N	0.73	131.073	131.074	132.081	1.69	-4.70989	-3.08265	-4.31411	-0.24058	0.882685	-1.69063	-4.58257	-2.6379	-4.5047	0.00993433	0.0146099	0.98893	0.0170999	-4.03555	-0.349509	-3.90839
5324	YQ1927500	metabolomics	positive	C15 H26 O4	-0.74	270.183	270.183	271.19	7.591	-1.4538	-1.12196	-1.04144	0.256948	0.225845	-0.653831	-0.257519	-0.431477	-0.651111	0.0169685	0.0150623	0.0785937	0.403462	-1.20573	-0.0570129	-0.446702
5329	3-oxyindole	metabolomics	positive	C8 H5 N O	1.08	131.037	131.037	132.045	4.461	-3.39648	-2.40912	-1.55016	-1.40111	0.32672	0.451227	-3.37478	-2.43352	-2.79753	0.0174275	0.0402397	0.823909	0.0198376	-2.45192	-0.20772	-2.86861
5335		metabolomics	positive	C30 H50 O2 P2	2.72	504.329	504.33	505.337	7.118	2.59489	3.32243	0.55769	-0.14535	0.349223	-0.28285	2.35042	2.99211	2.9856	0.0178355	0.0507844	0.680456	0.0183129	2.15834	-0.0263256	2.77604
5343	RG1300000	metabolomics	positive	C18 H34 O3	-0.1	298.251	298.251	321.24	11.867	-1.09908	-1.76896	-1.35612	-0.0793004	0.395008	-0.437264	-0.554298	-0.831471	-1.25071	0.0112179	0.00952686	0.263414	0.0722784	-1.40805	-0.040519	-0.878825
5360		metabolomics	positive	C27 H50 N4 O	-3.25	446.398	446.397	447.404	14.437	-2.09016	-2.92552	-2.79847	-1.64121	-1.05775	1.13687	-2.25399	-2.8032	-2.57297	0.0485995	0.0664599	0.996161	0.0738171	-2.60472	-0.520697	-2.54339
5362		metabolomics	positive	C25 H44 O7 P2 S	0.37	550.228	550.229	551.236	14.727	-0.625229	-0.411504	0.430927	-0.164591	0.55775	-0.65325	1.88892	2.45131	2.15651	0.00194282	0.957995	0.00290411	0.00374538	-0.201935	-0.0866969	2.16558
5364	Falcarinol	metabolomics	positive	C17 H24 O	-0.27	244.183	244.183	245.19	9.775	-0.965809	-0.768518	-0.731966	-0.105706	0.295608	-0.245972	-0.417421	-1.38673	-1.18799	0.028113	0.0653653	0.813771	0.0305968	-0.822098	-0.0186898	-0.99738
5387		metabolomics	positive	C41 H33 N4 O3 P	1.9	660.229	660.23	331.122	6.921	1.35784	-0.457154	1.89777	-1.81413	-1.35959	1.21781	-2.13242	-2.22471	-2.19655	0.0488035	0.300867	0.0411499	0.320951	0.932818	-0.65197	-2.18456
5389		metabolomics	positive	C13 H29 N4 O3 P	1.92	320.198	320.198	343.188	7.873	-1.97374	-2.06272	-1.55132	0.0855097	0.308624	-0.513725	-0.437502	-1.69484	-1.42676	0.00982032	0.00842701	0.272729	0.0601327	-1.86259	-0.0398637	-1.18637
5412		metabolomics	positive	C22 H42 N6 O4 S2	-1.67	518.271	518.27	519.277	7.043	2.57353	1.55091	0.854243	-0.0602635	0.367765	-0.413963	2.53899	1.85664	1.78364	0.0113186	0.0308243	0.70601	0.0122202	1.65956	-0.0354872	2.05976
5414	frescolat ML	metabolomics	positive	C13 H24 O3	-0.84	228.173	228.172	229.18	8.167	-1.96147	-1.4095	-1.31623	-0.812279	0.323177	0.238096	-1.2429	-1.09234	-0.225628	0.0372697	0.031225	0.29495	0.247649	-1.5624	-0.0836683	-0.853621
5419	(+)-2,7-Dideoxypancratistatin	metabolomics	positive	C14 H15 N O6	4.76	293.09	293.091	294.097	5.801	-5.186	-4.22726	-4.53823	-0.293866	0.630487	-0.65245	-5.31648	-4.10889	-4.29949	0.000135016	0.000229028	0.987226	0.000251662	-4.6505	-0.105276	-4.57495
5425		metabolomics	positive	C23 H42 N2 O8 S	-1.77	506.266	506.265	507.272	14.69	-0.432581	-1.1605	1.38599	-0.0624368	0.688393	-1.21469	2.84295	2.25815	2.72599	0.0189191	0.985463	0.0320685	0.0264611	-0.0690306	-0.196243	2.60903
5433		metabolomics	positive	C32 H41 Cl2 N3	4.74	537.268	537.27	269.642	8.676	1.76558	2.33388	3.68429	-0.290416	0.425671	-0.253023	0.507427	0.832221	1.97303	0.015264	0.0126909	0.115044	0.233974	2.59458	-0.0392559	1.10423
5445		metabolomics	positive	C34 H69 N8 O8 P3	-1.23	810.445	810.444	406.229	12.664	-3.25155	-2.86605	-3.77392	-0.283643	-1.0254	0.754642	-3.24014	-3.26171	-3.62334	0.000880988	0.00162218	0.985847	0.00142288	-3.29717	-0.184801	-3.37506
5453	Mandenol	metabolomics	positive	C20 H36 O2	3.81	308.272	308.273	347.237	9.698	-1.4397	-2.20383	-2.00762	0.562971	-0.0474915	-0.849246	-1.73683	-2.98731	-2.80566	0.00726872	0.0276854	0.466151	0.00704521	-1.88372	-0.111256	-2.50993
5457	YQ1927500	metabolomics	positive	C15 H26 O4	-0.29	270.183	270.183	271.19	6.662	-2.57726	-1.42653	-1.96002	0.0510414	0.355098	-0.546003	-1.86538	-1.58006	-0.665404	0.0139198	0.0125955	0.419122	0.0612744	-1.98794	-0.0466213	-1.37028
5462		metabolomics	positive	C41 H61 N2 O4 P3	2.54	738.384	738.386	370.2	12.204	-1.57124	-1.80483	-1.83142	-0.281841	0.654031	-0.727616	-1.88236	-2.2309	-2.14101	0.00291781	0.00857539	0.604822	0.00326786	-1.73583	-0.118475	-2.08475
5463		metabolomics	positive	C23 H23 N5	-4.36	369.195	369.194	370.201	12.223	-2.1559	-1.80483	-1.83142	-0.281841	0.654031	-0.727616	-2.60517	-2.2309	-2.14101	0.00197343	0.00599711	0.556344	0.00221024	-1.93072	-0.118475	-2.32569
5482		metabolomics	positive	C27 H45 N4 O4 P S	1.09	552.29	552.291	553.298	8.745	-2.1617	-1.94216	-2.42615	0.764689	-0.222289	-1.17204	-2.01342	-1.75379	-1.51297	0.0151399	0.0157659	0.683451	0.0428049	-2.17667	-0.209881	-1.76006
5484	Dihomo-gamma-linolenic acid	metabolomics	positive	C20 H34 O2	-0.71	306.256	306.256	307.263	8.355	-2.19017	-0.886217	-1.74806	0.401939	-0.0992901	-0.424251	-2.52308	-1.54471	-1.51591	0.0145223	0.0323934	0.84871	0.0171151	-1.60815	-0.0405341	-1.86123
5485	10,16-Dihydroxyhexadecanoic acid	metabolomics	positive	C16 H32 O4	0.85	288.23	288.23	306.264	8.341	-2.40203	-1.09808	-1.95993	0.216415	0.256665	-0.636115	-2.73494	-2.11734	-1.72777	0.00747725	0.0200601	0.710087	0.00834515	-1.82001	-0.054345	-2.19335
5490	16-Heptadecyne-1,2,4-triol	metabolomics	positive	C17 H32 O3	0.12	284.235	284.235	285.242	10.419	-0.457564	-0.673639	-0.551859	0.00577622	0.184822	-0.218747	-0.272289	-1.01626	-0.842998	0.036893	0.0910541	0.771302	0.0380811	-0.561021	-0.00938291	-0.710517
5493		metabolomics	positive	C19 H45 N8 O3 P3	-3.07	526.283	526.281	264.148	7.857	2.54916	2.52729	3.12175	-0.824296	-0.326369	0.711672	2.90782	2.2808	2.00366	0.00142265	0.0018235	0.754322	0.00346072	2.73273	-0.146331	2.39743
5507		metabolomics	positive	C46 H62 N4 O P2	-2.88	748.44	748.438	749.445	12.103	-2.12018	-2.41137	-2.46284	0.961638	-0.742708	-1.13649	-1.99058	-1.60065	-2.45033	0.0245452	0.0277496	0.846443	0.0544031	-2.33147	-0.305855	-2.01386
5509		metabolomics	positive	C25 H30 O16 P2	-0.91	648.101	648.1	325.057	5.753	2.83745	3.22471	0.79389	-0.222163	0.226012	-0.0393056	2.62461	3.46043	2.86717	0.00906403	0.0297969	0.568107	0.00915421	2.28535	-0.0118188	2.98407
5518	MFCD05863969	metabolomics	positive	C21 H38 O4	-0.23	354.277	354.277	355.284	9.793	-0.294394	-0.411969	-0.980224	-0.115404	0.511715	-0.618977	-1.38209	-1.94614	-2.14955	0.008017	0.434965	0.032554	0.00758572	-0.562196	-0.0742221	-1.82593
5524		metabolomics	positive	C5 H17 N4 O3 P	3.55	212.104	212.105	213.112	7.925	-1.78659	-1.63995	-1.59049	-0.762957	0.738292	-0.429512	1.06801	-0.819281	0.703762	0.037543	0.0990215	0.0376134	0.729044	-1.67234	-0.151392	0.317495
5554	2-(12-Tridecyn-1-yl)furan	metabolomics	positive	C17 H26 O	-0.44	246.198	246.198	247.206	10.672	-1.31285	-1.48092	-0.433933	0.400109	-0.519924	-0.0247602	-1.06681	-1.61785	-1.75061	0.0238543	0.0807869	0.574944	0.022575	-1.0759	-0.0481918	-1.47842
5556	ETHYL 4-(ACETYLTHIO)BUTYRATE	metabolomics	positive	C8 H14 O3 S	1.63	190.066	190.067	208.1	3.216	-2.9536	-3.3727	-3.16995	-2.41059	0.529077	0.453033	-3.10121	-3.18413	-3.06102	0.0236009	0.0344239	0.997835	0.0371135	-3.16542	-0.476159	-3.11545
5567	(+/-)-Eucalyptol	metabolomics	positive	C10 H18 O	0.65	154.136	154.136	155.143	7.412	-1.7813	-0.67896	-1.21566	0.0158756	0.0108348	-0.0270916	0.358634	-0.68673	-0.406558	0.0331918	0.0349493	0.0800712	0.787562	-1.22531	-0.00012708	-0.244884
5576	Methyl octadecadienoate	metabolomics	positive	C19 H34 O2	3.01	294.256	294.257	295.263	7.516	1.93918	2.26099	0.8395	-0.819298	-0.212082	0.650757	1.60982	1.00548	0.586822	0.0429931	0.0386429	0.541944	0.15597	1.67989	-0.126874	1.06737
5637	Oleoylethanolamide	metabolomics	positive	C20 H39 N O2	-0.45	325.298	325.298	326.305	11.655	-2.6385	-1.98847	-2.20569	0.13176	0.405919	-0.787274	-1.89516	-3.23284	-1.26725	0.0156825	0.0211933	0.965831	0.0283741	-2.27755	-0.0831984	-2.13175
5652		metabolomics	positive	C37 H65 N10 O14 P	0.89	904.442	904.443	905.45	11.72	-1.17333	-1.6132	-0.563129	0.520687	-2.02323	0.399833	-3.24434	-3.69093	-2.57571	0.0258639	0.617228	0.0817394	0.0249055	-1.11655	-0.367571	-3.17033
5666	lepidine	metabolomics	positive	C10 H9 N	0.42	143.073	143.074	144.081	5.796	-2.73855	-1.77981	-2.09078	0.336176	-1.23757	0.393425	-2.79349	-1.66144	-1.58403	0.0246611	0.0311246	0.944503	0.0459539	-2.20305	-0.169323	-2.01299
5672	Artemotil	metabolomics	positive	C17 H28 O5	-0.61	312.194	312.193	313.201	8.157	-1.45932	-1.2228	-1.19236	0.384337	-0.0441978	-0.464124	-0.715848	-0.895806	-0.235099	0.00966787	0.00791198	0.096691	0.157476	-1.29149	-0.0413283	-0.615584
5688		metabolomics	positive	C21 H28	-1.08	280.219	280.219	281.226	8.366	1.24015	2.41456	1.74918	-0.640297	-0.106798	0.515786	1.66556	1.63574	2.8076	0.0104899	0.0221594	0.887807	0.0131282	1.8013	-0.0771033	2.0363
5697	Hippuric acid	metabolomics	positive	C9 H9 N O3	0.97	179.058	179.058	180.066	7.03	-1.58545	-1.65086	-1.82702	-0.67722	0.544766	-0.126822	-2.18929	-1.24245	-1.64242	0.00722903	0.0117027	0.999948	0.0115813	-1.68778	-0.0864251	-1.69139
5707		metabolomics	positive	C4 H7 N8 O P	-1.59	214.048	214.048	215.055	2.277	-3.7234	-1.28927	-3.94601	0.401516	0.159313	-0.83046	-3.8882	-3.11376	-2.92465	0.0125979	0.0253916	0.914875	0.0160344	-2.98623	-0.0898771	-3.30887
5708	(6aR,11aR)-10-(3-Hydroxy-3-methylbutyl)-6a,11a-dihydro-6H-[1]benzofuro[3,2-c]chromene-3,9-diol	metabolomics	positive	C20 H22 O5	-0.86	342.147	342.146	365.135	9.463	-0.748665	-1.31147	-1.86383	0.236086	0.256471	-0.671959	-0.468509	-1.00238	-0.857787	0.0475028	0.0405908	0.407742	0.230267	-1.30799	-0.0598007	-0.776224
5715		metabolomics	positive	C24 H60 N9 O P	1.1	521.466	521.466	522.474	14.646	-1.67968	-2.4076	-2.32194	-1.2239	-0.602356	0.935986	-1.64399	-2.30245	-2.19691	0.0327714	0.0443719	0.987287	0.053518	-2.13641	-0.296756	-2.04778
5754	3-oxopalmitic acid	metabolomics	positive	C16 H30 O3	-0.18	270.219	270.219	271.227	10.267	-0.47981	-1.46498	-1.04965	0.0843962	0.100452	-0.204821	-0.513593	-0.770645	-1.01652	0.0256083	0.0257736	0.691532	0.0719061	-0.998149	-0.00665738	-0.766919
5755	235BBF3K97	metabolomics	positive	C20 H28	-1.13	268.219	268.219	269.226	10.269	-0.47981	-1.30924	-1.04965	0.0843962	0.100452	-0.204821	-0.870164	-0.770645	-0.866488	0.00951186	0.0117819	0.870252	0.0206495	-0.946236	-0.00665738	-0.835766
5797		metabolomics	positive	C8 H18 N6 O3 P2	4.36	308.092	308.093	309.101	9.093	-1.20261	-1.39119	-0.878295	-0.491752	0.635571	-0.443621	-0.750715	-1.14871	-1.07938	0.0422036	0.0472532	0.881163	0.0865308	-1.15737	-0.0999341	-0.992933
5801		metabolomics	positive	C24 H36 O P2	2.95	402.224	402.225	425.215	10.622	-0.443316	-0.993815	-0.887288	0.0378208	0.287535	-0.4095	-0.610143	-1.59004	-1.26501	0.0320492	0.125521	0.500301	0.0287206	-0.774806	-0.0280477	-1.15507
5802		metabolomics	positive	C33 H75 N9 O15 P2	2.13	899.486	899.488	900.495	11.765	-0.938549	-2.41219	-0.593455	0.348059	-0.0638357	-0.376253	-1.7098	-3.38538	-1.85856	0.0353063	0.202129	0.341715	0.0298116	-1.31473	-0.0306767	-2.31791
5810		metabolomics	positive	C36 H80 N9 P	-0.82	669.627	669.627	670.634	16.095	-2.47527	-3.19345	-2.96318	0.676707	-0.67704	-0.36575	-2.39728	-3.03262	-2.76758	0.000802524	0.00120818	0.932809	0.00161036	-2.8773	-0.122028	-2.7325
5813		metabolomics	positive	C23 H26 N4	-4.93	358.216	358.214	359.221	8.37	-3.51809	-3.32694	-3.90066	0.306522	-0.155517	-0.20845	-3.74197	-2.7066	-3.86542	8.91783e-05	0.000142296	0.915146	0.000179778	-3.5819	-0.0191482	-3.438
5815		metabolomics	positive	C44 H84 N6 O3 P2	-1.08	806.608	806.607	404.311	12.201	-1.13024	-2.45853	-1.5018	-0.0864697	0.327958	-0.316636	-0.715482	-1.47621	-1.43667	0.0166137	0.0155085	0.502534	0.0629548	-1.69686	-0.0250493	-1.20945
5818		metabolomics	positive	C22 H41 N O2	0.02	351.314	351.314	352.321	12.081	-3.4625	-2.3886	-3.80516	-0.620281	1.07043	-2.00345	-3.3329	-2.16776	-3.79265	0.0397463	0.0535726	0.99003	0.06336	-3.21875	-0.517768	-3.09777
5827		metabolomics	positive	C44 H52 N2 O3 P2	2.37	718.345	718.347	360.181	3.145	-2.62746	-3.20067	-2.88396	-0.193852	-1.66886	0.856969	-2.82852	-2.95392	-2.85064	0.00876952	0.0136799	0.998986	0.0143356	-2.90403	-0.335247	-2.87769
5862		metabolomics	positive	C25 H30 O	-1.16	346.23	346.229	347.237	9.979	-2.57875	-2.28027	-2.16292	0.698175	-0.0719854	-1.23033	-2.26623	-2.65718	-2.3446	0.00564806	0.0100758	0.983986	0.00843269	-2.34065	-0.201379	-2.42267
5879		metabolomics	positive	C3 H6 O4 P2	-4.02	167.974	167.973	186.007	10.278	-2.63232	-3.12079	-3.0901	1.1369	-1.61779	-1.07374	-2.68694	-1.62685	-2.93281	0.0444837	0.0454936	0.778308	0.107931	-2.94774	-0.518209	-2.41553
5880	Cromakalim	metabolomics	positive	C16 H18 N2 O3	0.28	286.132	286.132	287.139	6.929	2.46123	2.84209	2.21749	-0.358261	0.0929345	0.205841	1.99945	2.83464	1.9885	0.00030813	0.000425208	0.740058	0.000723531	2.50693	-0.0198285	2.2742
5891	Thapsate	metabolomics	positive	C16 H28 O4	-1.45	284.199	284.198	285.206	7.653	-2.17703	-1.44835	-2.2863	-0.192616	0.791817	-1.34472	-2.82272	-2.67341	-2.43831	0.0125855	0.0480872	0.488325	0.0118809	-1.97056	-0.248508	-2.64481
5893		metabolomics	positive	C4 H N3 O5 P2	-3.77	232.939	232.938	233.946	0.971	-1.89264	-1.64176	-1.67842	0.724158	-0.365953	-0.80564	-2.12745	-1.15233	-1.09865	0.0300565	0.0328801	0.826416	0.0683908	-1.73761	-0.149145	-1.45948
5897	Dicyclomine	metabolomics	positive	C19 H35 N O2	4	309.267	309.268	310.275	10.823	0.432241	0.135259	0.259142	-0.535048	-0.170858	0.507465	0.574597	1.25864	0.888552	0.0483754	0.537957	0.176781	0.0431588	0.275547	-0.0661471	0.907263
5900		metabolomics	positive	C19 H40 N2 O6 S3	-3.68	488.205	488.203	489.21	7.142	-3.7614	-1.72797	-1.72627	0.605073	0.0598556	-1.19567	-3.73699	-3.52344	-3.17201	0.00978133	0.0476339	0.357334	0.00876344	-2.40521	-0.176915	-3.47748
5913		metabolomics	positive	C26 H48 Cl3 N3 S2	-0.35	571.236	571.235	286.625	10.936	0.258571	-0.214162	1.61461	0.0126454	0.282807	-0.368408	2.01068	1.60468	1.52576	0.0309544	0.505398	0.119905	0.0278551	0.553006	-0.0243186	1.71371
5915	235BBF3K97	metabolomics	positive	C20 H28	0.11	268.219	268.219	269.226	10.165	-0.60084	-1.11072	-0.750347	0.0561143	0.25931	-0.389429	-0.134707	-0.660771	-0.296891	0.0408395	0.0347586	0.210332	0.382562	-0.820637	-0.0246681	-0.364123
5933	6-Decylubiquinol	metabolomics	positive	C19 H32 O4	0.54	324.23	324.23	325.237	7.826	-0.976166	-1.05292	-0.151807	-0.198018	-0.742663	0.614114	-1.2741	-1.43205	-1.52175	0.0488578	0.341961	0.282682	0.0412551	-0.726964	-0.108856	-1.4093
5939	guanitoxin	metabolomics	positive	C7 H17 N4 O4 P	4.1	252.099	252.1	253.107	5.119	-1.74689	-0.508646	-2.11156	-0.0233784	-0.203091	0.198352	-3.02091	-1.35965	-1.4619	0.0415326	0.11367	0.704622	0.0406831	-1.4557	-0.00937255	-1.94749
5949		metabolomics	positive	C21 H48 N7 O17 P3 S	0.53	795.204	795.204	398.61	3.254	-3.85237	-1.60073	-4.00679	0.644412	0.24552	-1.99207	-3.97958	-2.7762	-3.25838	0.037842	0.0628672	0.980107	0.0495934	-3.1533	-0.367379	-3.33805
5958		metabolomics	positive	C21 H38 N10 S	-4.63	462.3	462.298	463.305	10.139	-3.2412	-3.04868	-3.58081	0.882974	-2.11843	-0.111648	-3.23079	-3.62077	-3.45672	0.0111594	0.0197696	0.97875	0.0158416	-3.29023	-0.449035	-3.43609
5981		metabolomics	positive	C24 H41 O6 P	-0.09	456.264	456.264	457.271	10.224	-2.28997	-2.89414	-2.32927	0.0949669	0.385718	-0.677034	-1.17564	-2.8251	-3.49636	0.0132861	0.0206825	0.99996	0.0208834	-2.50446	-0.06545	-2.49903
5982	cannabidiolic acid	metabolomics	positive	C22 H30 O4	-3.18	358.214	358.213	359.221	8.718	-2.23144	-2.5969	-1.97083	0.00381222	0.0328198	-0.0374963	-1.45928	-2.78054	-2.64161	0.00124871	0.00220124	0.997033	0.00206731	-2.26639	-0.000288092	-2.29381
5989		metabolomics	positive	C48 H74 N2 O6 P2 S	0.85	868.474	868.475	869.482	12.682	-1.52957	-2.07453	-2.05194	-1.0119	-0.510688	0.849776	-1.53006	-2.15068	-1.90136	0.0248616	0.036422	0.998657	0.0386541	-1.88535	-0.224272	-1.8607
5996	2-Amino-4-hydroxy-7,8-dihydro-6-pteridinecarboxamide	metabolomics	positive	C7 H8 N6 O2	0.9	208.071	208.071	209.078	4.408	-2.24025	-3.75247	-3.68732	0.357154	0.0937239	-0.617096	-1.80738	-3.36804	-3.49441	0.00493536	0.00634435	0.863418	0.0108412	-3.22668	-0.0554059	-2.88994
5997		metabolomics	positive	C32 H37 N2 P	1.25	480.269	480.27	481.277	9.474	1.669	1.48644	1.65158	-1.05826	-0.513115	0.86321	1.62409	0.985862	1.79592	0.0199498	0.0263841	0.96312	0.0359743	1.60234	-0.236055	1.46862
5999	IN00105	metabolomics	positive	C8 H8 N2 O2	-0.33	164.059	164.059	165.066	1.804	-1.5461	-1.29623	-1.31684	-0.769388	-0.344634	0.701173	-1.76394	-0.903969	-1.44243	0.0381142	0.0545418	0.999159	0.0572501	-1.38639	-0.137616	-1.37011
6026		metabolomics	positive	C27 H48 N O3 P3 S	-1.22	559.257	559.256	280.635	10.934	0.709131	0.151394	2.12331	-0.316841	0.298239	-0.047619	2.66929	2.42299	1.90246	0.0129177	0.217398	0.101395	0.0107198	0.994611	-0.0220738	2.33158
6027	all-trans-retinal	metabolomics	positive	C20 H28 O	-0.25	284.214	284.214	285.221	10.924	-4.05726	-4.70571	-4.28116	0.399798	0.278728	-1.0968	-3.89701	-3.4084	-4.155	0.000179837	0.000229848	0.519957	0.000485422	-4.34804	-0.139425	-3.82014
6031	Ethyl acetate	metabolomics	positive	C4 H8 O2	-0.42	88.0524	88.0524	89.0597	0.608	-0.571689	-0.693672	-1.29077	-0.315482	0.627448	-0.617969	-1.07736	-1.6872	-1.30224	0.0458067	0.205262	0.440629	0.0395345	-0.852043	-0.102001	-1.3556
6037	2-Methoxy-phloroglucinol	metabolomics	positive	C7 H8 O4	0.5	156.042	156.042	157.05	10.97	-1.21289	-2.40417	-1.83674	-0.677396	0.47034	-0.0155616	-1.4532	-1.09014	-1.38572	0.012307	0.0114722	0.461574	0.0493053	-1.81793	-0.0742059	-1.30969
6044		metabolomics	positive	C47 H31 N5 O2	-1.91	697.248	697.246	698.254	15.599	-1.00987	-0.321606	-1.48772	0.424661	-0.395034	-0.156383	-1.25444	-2.2593	-2.98863	0.0202538	0.28591	0.131359	0.0170116	-0.939732	-0.0422522	-2.16745
6046	(+/-)-Eucalyptol	metabolomics	positive	C10 H18 O	-0.66	154.136	154.136	326.305	12.193	-2.52751	-2.57198	-2.38346	0.18064	0.633988	-1.66765	-2.12474	-3.21053	-3.90826	0.0177698	0.0487713	0.705316	0.01854	-2.49432	-0.284342	-3.08118
6059		metabolomics	positive	C23 H34 N4	-3.93	366.278	366.277	367.284	9.476	-2.00885	-0.784835	-2.51756	-0.403522	0.399061	-0.111945	-1.30604	-2.7525	-1.94981	0.0271069	0.0533356	0.914908	0.0326296	-1.77041	-0.0388018	-2.00278
6082		metabolomics	positive	C4 H5 Cl N4 O18 P2 S	-0.73	525.848	525.848	526.855	14.387	-1.65748	-2.14773	-3.3243	-0.551671	0.84146	-0.927118	-1.20658	-1.62086	-0.850202	0.036714	0.0307962	0.234426	0.306744	-2.3765	-0.212443	-1.22588
6083		metabolomics	positive	C6 H14 N6 O3 P2	-4.63	280.06	280.059	298.092	5.28	-2.73072	-2.63291	-2.56025	0.292402	-0.347646	-0.0152902	-2.91867	-2.63726	-2.51263	9.8725e-06	1.85946e-05	0.96323	1.66503e-05	-2.64129	-0.0235116	-2.68952
6127		metabolomics	positive	C7 H14 N5 O2 P	4.22	231.089	231.089	249.123	3.945	-3.46431	-1.85954	-3.67847	-0.100362	0.568101	-0.774403	-2.07252	-2.25954	-3.51567	0.0101541	0.0121946	0.840657	0.0229842	-3.00077	-0.102221	-2.61591
6148	Furan	metabolomics	positive	C4 H4 O	0.4	68.0262	68.0262	154.086	5.972	-1.24223	-0.714808	-0.933291	0.177658	0.258714	-0.572305	-1.49868	-0.550455	-1.12046	0.043442	0.0759973	0.958857	0.0537517	-0.963443	-0.0453107	-1.05653
6158		metabolomics	positive	C7 H4	-0.11	88.0313	88.0313	89.0386	5.42	-2.82585	-2.02609	-2.14199	0.224154	0.554513	-1.46103	-3.10589	-1.80368	-1.76169	0.0313467	0.042312	0.985347	0.0517182	-2.33131	-0.227453	-2.22375
6167	Eicosapentanoic acid	metabolomics	positive	C20 H30 O2	2.81	302.225	302.225	303.232	8.335	-1.39481	-0.740575	-0.990615	-0.0663848	0.543214	-0.766708	-0.941754	-1.34582	-1.56652	0.0432077	0.100953	0.802392	0.045079	-1.042	-0.0966265	-1.2847
6173		metabolomics	positive	C5 H17 N8 O2 P	-0.69	252.121	252.121	275.11	4.743	-1.65018	-1.15955	-0.964561	0.548949	-0.349118	-0.411356	-2.57124	-1.14385	-1.577	0.0257003	0.0915173	0.547454	0.0238615	-1.2581	-0.0705082	-1.76403
6194		metabolomics	positive	C85 H148 N10 O12	0.23	1501.13	1501.13	751.571	14.589	-2.37429	-2.43647	-2.44756	0.486459	0.219781	-1.20277	-0.181237	-1.17066	-1.42657	0.014161	0.0125672	0.067798	0.38171	-2.41944	-0.165509	-0.926157
6196		metabolomics	positive	C7 H16 N10 O6	3.14	336.125	336.126	337.134	4.812	-1.63172	-1.49598	-1.38991	-0.914158	-0.482286	0.810241	-1.78875	-1.35136	-1.34594	0.0399027	0.0574442	0.99969	0.0591651	-1.50587	-0.195401	-1.49535
6201		metabolomics	positive	C4 H10 N9 O5 P	1.46	295.054	295.055	313.089	3.592	-1.62232	-1.88376	-1.59643	-1.11273	0.411359	0.272193	-1.7443	-1.72225	-1.6705	0.0124179	0.0198111	0.999554	0.0191832	-1.70083	-0.143058	-1.71235
6204		metabolomics	positive	C8 H26 Br N9 O2	3.95	359.139	359.141	360.148	5.283	-1.57412	-1.48377	-1.41111	-0.939991	0.260153	0.357449	-1.76116	-1.48812	-1.36349	0.0111923	0.0190871	0.990075	0.0164151	-1.48967	-0.107463	-1.53759
6206		metabolomics	positive	C2 H8 Cl2 N6	-1.12	186.019	186.019	187.026	2.803	-3.11054	-3.10227	-2.97603	0.00542348	0.848458	-2.3536	-3.28678	-2.82699	-2.78768	0.0296245	0.0411457	0.992019	0.0476718	-3.06295	-0.499905	-2.96715
6225		metabolomics	positive	C25 H36 N4	-3.75	392.294	392.293	431.256	10.487	-2.66077	-3.11732	-2.91492	0.804104	-0.578821	-0.774904	-2.59943	-2.9185	-2.97704	0.00112262	0.00180463	0.987152	0.00205345	-2.89767	-0.183207	-2.83165
6227	MFCD00004231	metabolomics	positive	C8 H8 O5	0.79	184.037	184.037	202.071	3.218	-1.0478	-1.41997	-1.20221	-0.520994	-0.0204422	0.397451	-1.21162	-1.29059	-1.17143	0.0035925	0.00596075	0.999985	0.00593049	-1.22333	-0.0479953	-1.22455
6237		metabolomics	positive	C4 H11 N10 P	-1.16	230.091	230.09	231.098	3.159	-1.21116	-1.75596	-1.46766	-0.832378	-0.252558	0.677161	-1.41222	-1.53762	-1.43182	0.0197452	0.0294059	0.99882	0.0310589	-1.47826	-0.135925	-1.46055
6243		metabolomics	positive	C8 H13 N10 O P	-1.61	296.101	296.101	297.108	2.689	-1.06902	-1.55804	-0.972534	-0.551895	0.0257276	0.378382	-1.15747	-1.25689	-1.25309	0.00715264	0.0120652	0.996071	0.0110243	-1.19986	-0.0492617	-1.22249
6247		metabolomics	positive	C76 H93 N O3	-0.23	1067.72	1067.72	534.865	15.049	-2.44798	-3.15745	-2.23009	-0.0231666	0.774999	-1.71435	-1.98011	-2.58903	-2.77426	0.0249656	0.0327893	0.967724	0.0440356	-2.61184	-0.320838	-2.4478
6248	Aceturic acid	metabolomics	positive	C4 H7 N O3	-1.4	117.043	117.042	118.05	3.317	-1.12611	-1.3276	-1.2277	-0.629128	-0.0779302	0.491614	-1.27374	-1.26543	-1.15261	0.0076639	0.0123957	0.99991	0.0122263	-1.22714	-0.0718148	-1.23059
6258		metabolomics	positive	C4 H10 N O P	-2.33	119.05	119.05	261.09	2.577	-0.926369	-1.43146	-1.19232	-0.280028	0.124486	0.11943	-1.14467	-1.14703	-1.09336	0.000571815	0.000877779	0.939271	0.00113789	-1.18338	-0.0120373	-1.12835
6290		metabolomics	positive	C3 H11 Br N2 O9 P2 S2	-1.86	423.856	423.856	424.863	17.254	-0.65528	-1.50474	-0.894457	-0.279341	0.466895	-0.332969	-0.840646	-1.2334	-0.901411	0.0336549	0.0472957	0.996067	0.0524846	-1.01816	-0.0484716	-0.991819
6300		metabolomics	positive	C6 H4 N2 O	-0.3	120.032	120.032	121.04	3.957	-1.20041	-1.53544	-1.40054	0.383354	-0.0364028	-0.472838	-0.653154	-0.799286	-1.25177	0.00616324	0.00532733	0.241259	0.0386605	-1.3788	-0.0419621	-0.901402
3	Citric acid	metabolomics	negative	C6 H8 O7	-4.27	192.027	192.026	191.019	1.235	-2.11532	-1.79413	-2.17828	-0.927316	0.531766	0.0404954	-2.17819	-1.27679	-1.30522	0.0109301	0.0110601	0.595383	0.0348119	-2.02924	-0.118352	-1.58674
13	NP-018731	metabolomics	negative	C22 H22 O10	0.8	446.121	446.122	445.114	6.285	2.53913	1.10137	1.67122	0.237986	0.0514264	-0.350401	2.76494	1.08608	1.42851	0.0284755	0.0420916	0.999796	0.0430879	1.77057	-0.0203297	1.75984
15	(1ξ)-1,5-Anhydro-1-[2-(3,4-dihydroxyphenyl)-5,7-dihydroxy-4-oxo-4H-chromen-8-yl]-D-galactitol	metabolomics	negative	C21 H20 O11	0.77	448.101	448.101	447.094	6.032	3.93226	2.51029	1.58855	-0.265255	-0.414731	0.503643	3.77983	2.32058	2.37109	0.0117062	0.020785	0.977335	0.0165144	2.67703	-0.0587811	2.82383
18	1-Oxo-1,2,4-butanetricarboxylic acid	metabolomics	negative	C7 H8 O7	-4.11	204.027	204.026	203.019	1.189	-0.753145	-0.744046	-0.786015	-0.218667	0.0177929	0.174063	-0.954942	-1.39015	-0.726532	0.00375782	0.0153892	0.387861	0.00365314	-0.761068	-0.00893702	-1.02387
20	(-)-3-dehydroshikimic acid	metabolomics	negative	C7 H8 O5	-3.12	172.037	172.037	217.035	0.874	5.71486	6.82205	5.42735	-0.475891	0.129781	0.247138	6.08128	6.11677	6.07329	6.28473e-06	1.15807e-05	0.963434	1.0432e-05	5.98809	-0.0329909	6.09045
21		metabolomics	negative	C8 H10 O7	-2.47	218.043	218.042	217.035	0.871	5.71486	6.82205	5.42735	-0.475891	0.129781	0.247138	6.08128	6.11677	6.07329	6.28473e-06	1.15807e-05	0.963434	1.0432e-05	5.98809	-0.0329909	6.09045
25		metabolomics	negative	C8 H12 O8	-1.24	236.053	236.053	235.046	0.868	5.19748	6.14622	5.63045	0.150463	-0.195371	0.0239312	5.46388	5.83039	5.77684	7.45947e-07	1.42568e-06	0.991279	1.39017e-06	5.65805	-0.00699233	5.69037
26	Succinic acid	metabolomics	negative	C4 H6 O4	-1.71	118.027	118.026	235.046	0.875	5.19748	6.14622	5.63045	0.150463	-0.195371	0.0239312	5.46388	5.83039	5.77684	7.45947e-07	1.42568e-06	0.991279	1.39017e-06	5.65805	-0.00699233	5.69037
31	1,5-Anhydro-1-[5-hydroxy-2-(4-hydroxy-3-methoxyphenyl)-7-methoxy-4-oxo-4H-chromen-8-yl]hexitol	metabolomics	negative	C23 H24 O11	0.38	476.132	476.132	475.125	6.293	4.36979	2.52546	1.67702	0.151087	-0.0714369	-0.092487	4.65861	2.38528	2.58558	0.0203126	0.0402509	0.916881	0.0250482	2.85742	-0.00427896	3.20982
32	4-(2-Carboxyethyl)-2-methoxyphenyl beta-D-glucopyranosiduronic acid	metabolomics	negative	C16 H20 O10	0.37	372.106	372.106	371.099	6.049	-1.08646	-1.27896	-1.6991	-0.122339	0.410319	-0.410575	-0.959026	-1.62265	-1.40333	0.00640225	0.00988973	0.995498	0.0108795	-1.35484	-0.0408651	-1.32834
38	1,3,4-Trihydroxy-5-oxocyclohexanecarboxylic acid	metabolomics	negative	C7 H10 O6	-2.23	190.048	190.047	235.046	1.241	5.54728	6.1586	5.49603	-0.0301859	-0.0197258	0.0486348	5.59163	5.77346	5.80047	9.53954e-08	2.95878e-07	0.997586	2.99421e-07	5.73397	-0.000425633	5.72186
39		metabolomics	negative	C8 H12 O8	-1.59	236.053	236.053	235.046	1.236	5.54728	6.1586	5.49603	-0.0301859	-0.0197258	0.0486348	5.59163	5.77346	5.80047	9.53954e-08	2.95878e-07	0.997586	2.99421e-07	5.73397	-0.000425633	5.72186
40	5,7-Dihydroxy-2-(4-methoxyphenyl)-4-oxo-4H-chromen-3-yl beta-D-glucopyranoside	metabolomics	negative	C22 H22 O11	0.89	462.116	462.117	461.109	6.266	6.37529	5.5798	4.67759	-0.266911	0.0718656	0.160698	6.47411	5.71578	5.42163	3.13398e-05	6.71462e-05	0.788577	4.82617e-05	5.54423	-0.0114491	5.87051
46		metabolomics	negative	C19 H28 N4 O4	-2.85	376.211	376.21	375.203	7.224	-1.2897	-0.894674	-0.756414	-0.267615	-0.365613	0.478371	-1.31267	-0.931788	-1.46118	0.013534	0.0393683	0.662174	0.0140258	-0.980264	-0.0516191	-1.23521
47		metabolomics	negative	C17 H24 N4 O2	-3.42	316.19	316.189	375.203	7.221	-1.2897	-0.894674	-0.756414	-0.267615	-0.365613	0.478371	-1.31267	-0.931788	-1.46118	0.013534	0.0393683	0.662174	0.0140258	-0.980264	-0.0516191	-1.23521
48	Azelaic acid	metabolomics	negative	C9 H16 O4	0.42	188.105	188.105	375.203	7.224	-1.2897	-0.894674	-0.756414	-0.267615	-0.365613	0.478371	-1.31267	-0.931788	-1.46118	0.013534	0.0393683	0.662174	0.0140258	-0.980264	-0.0516191	-1.23521
52		metabolomics	negative	C13 H12 O7	0.42	280.058	280.058	279.051	6.154	-8.88117	-10.1875	-10.5306	-0.453922	-0.195141	0.481771	-8.79076	-10.4045	-10.0212	5.44764e-06	9.07209e-06	0.976641	9.8433e-06	-9.86641	-0.0557638	-9.73882
55	N-Acetyl-L-glutamic acid	metabolomics	negative	C7 H11 N O5	-3.77	189.064	189.063	188.056	1.086	-3.93418	-3.42074	-2.05522	-1.65408	-0.638781	1.02857	-4.09481	-2.4808	-2.6357	0.0364647	0.0512521	0.996954	0.0561938	-3.13671	-0.421431	-3.07043
56	1-O-Arsonopentofuranose	metabolomics	negative	C5 H11 As O8	-1.53	273.967	273.967	272.959	0.665	-0.223814	-0.264319	-0.676181	-0.342778	0.367095	-0.117591	-1.26983	-0.892626	-0.810815	0.0185335	0.354558	0.0973694	0.0160236	-0.388105	-0.0310914	-0.991091
57		metabolomics	negative	C37 H32 N4 O15	-0.85	772.186	772.186	771.178	6.012	-4.37664	-4.71152	-9.57152	-0.419885	-0.600885	0.671897	-5.28355	-5.62013	-6.43743	0.00935185	0.0127182	0.950092	0.0178109	-6.21989	-0.116291	-5.78037
58		metabolomics	negative	C8 H10 O7	-2.35	218.043	218.042	217.035	1.246	5.33551	5.74973	4.23483	-0.400779	0.4518	-0.192966	6.32344	5.62786	5.08398	5.73258e-05	0.000143133	0.543611	7.8453e-05	5.10669	-0.0473151	5.67842
59	(3R,4R)-3,4-Dihydroxy-5-oxo-1-cyclohexene-1-carboxylic acid	metabolomics	negative	C7 H8 O5	-3.03	172.037	172.037	217.035	1.256	5.33551	5.74973	4.23483	-0.400779	0.4518	-0.192966	5.50841	4.98239	5.08398	3.23065e-05	6.10016e-05	0.98014	5.55012e-05	5.10669	-0.0473151	5.19159
63		metabolomics	negative	C13 H10 N4 O4	-3.49	286.07	286.069	285.062	4.668	-11.8212	-11.0247	-10.5672	-0.871263	0.31725	0.271878	-11.8292	-11.3566	-11.2293	4.29652e-07	1.01526e-06	0.758828	8.99326e-07	-11.1377	-0.0940449	-11.4717
65	Tricin	metabolomics	negative	C17 H14 O7	0.86	330.074	330.074	329.067	6.613	-1.60466	-1.92662	-2.04151	0.0601812	0.27941	-0.427198	-0.973363	-1.88004	-1.72921	0.00209702	0.00234047	0.557675	0.00638813	-1.8576	-0.0292023	-1.52754
66		metabolomics	negative	C22 H16 N4 O6	-2.44	432.107	432.106	431.099	6.243	3.94708	3.62148	3.83289	-0.529051	-0.178407	0.509251	4.19075	3.91155	3.81484	9.99207e-06	2.04063e-05	0.81427	1.56883e-05	3.80048	-0.0660688	3.97238
76	Adenosine	metabolomics	negative	C10 H13 N5 O4	1.62	267.097	267.097	312.095	1.535	-1.12806	-0.788881	-0.443085	-0.762394	-0.249095	0.649899	-1.60344	-1.29786	-1.28878	0.0431669	0.267115	0.318836	0.0363122	-0.786675	-0.12053	-1.39669
78	Oxoadipate	metabolomics	negative	C6 H6 O5	-4.37	158.022	158.021	217.035	1.137	6.64147	5.4091	4.17237	-0.610068	1.00772	-1.58166	6.87936	4.71271	4.67016	0.00196466	0.00333366	0.999912	0.00329556	5.40765	-0.394668	5.42075
82	beta-D-Mannopyranose	metabolomics	negative	C6 H12 O6	-3.93	180.063	180.063	215.032	0.786	-0.0082487	-0.767265	-0.0132583	-0.817446	0.828334	-0.606208	-1.29156	-2.23874	-2.20234	0.0303219	0.991988	0.048732	0.0420384	-0.262924	-0.19844	-1.91088
84		metabolomics	negative	C21 H35 N5 O10 P2 S	-1.85	611.158	611.157	610.149	6.094	-4.07377	-5.42399	-6.91301	-0.493764	-0.418918	0.624658	-4.81394	-5.84059	-1.02226	0.0216682	0.020209	0.534706	0.0784782	-5.47026	-0.0960082	-3.89227
87		metabolomics	negative	C37 H32 N4 O14	-0.67	756.192	756.191	755.184	6.224	-2.23211	-1.847	-5.19045	-0.19621	0.0770927	0.100668	-3.04841	-2.90961	-2.79066	0.0204675	0.0279157	0.978263	0.0353898	-3.08985	-0.00614998	-2.91623
109		metabolomics	negative	C7 H6 N P	-1.18	135.024	135.024	134.016	0.865	-1.21656	-1.19423	-2.01013	-0.185339	-0.703109	0.591019	-0.941657	-0.73727	-0.839693	0.0310412	0.0259662	0.291334	0.206253	-1.47364	-0.0991429	-0.83954
112		metabolomics	negative	C26 H38 N4 O9	-0.7	550.264	550.264	595.262	5.608	1.18476	1.9462	0.47731	-0.804568	0.270379	0.288467	1.37893	1.35593	1.62445	0.032495	0.0706316	0.853283	0.0361652	1.20276	-0.0819073	1.4531
113		metabolomics	negative	C27 H40 N4 O11	-0.51	596.269	596.269	595.262	5.61	1.18476	1.9462	0.47731	-0.804568	0.270379	0.288467	1.37893	1.35593	1.62445	0.032495	0.0706316	0.853283	0.0361652	1.20276	-0.0819073	1.4531
119		metabolomics	negative	C37 H38 N4 O15	0	778.233	778.233	823.232	6.499	-8.77962	-10.111	-10.472	-0.347828	-0.177675	0.411543	-8.66194	-10.31	-10.172	6.44613e-06	1.10221e-05	0.992671	1.15461e-05	-9.78753	-0.0379869	-9.71464
120		metabolomics	negative	C38 H40 N4 O17	0.23	824.239	824.239	823.232	6.498	-8.7902	-10.1216	-10.4826	-0.347828	-0.177675	0.411543	-8.67253	-10.3206	-10.1826	6.40491e-06	1.09482e-05	0.992671	1.14682e-05	-9.79811	-0.0379869	-9.72523
124		metabolomics	negative	C40 H42 N4 O18	-0.06	866.249	866.249	865.242	6.636	-10.4187	-11.699	-11.8503	-0.222087	-0.154387	0.315174	-10.0509	-11.8249	-11.7343	2.34654e-06	3.77617e-06	0.979542	4.02576e-06	-11.3227	-0.0204333	-11.2034
137		metabolomics	negative	C17 H16 N4 O6	-3.21	372.107	372.106	371.099	5.776	-1.45482	-0.827911	-2.09556	-0.182834	0.285983	-0.152341	-1.27012	-1.23616	-1.27758	0.00851534	0.0101714	0.81891	0.0198611	-1.45943	-0.0163976	-1.26129
145		metabolomics	negative	C17 H23 N4 O12 P	4.79	506.105	506.107	505.1	6.325	5.84812	5.73539	4.51023	-1.10607	-0.163482	0.715959	7.40252	1.4271	6.27595	0.0226086	0.0305204	0.976881	0.039064	5.36458	-0.184531	5.03519
146		metabolomics	negative	C25 H37 N4 O5 P	-1.11	504.25	504.25	503.242	13.607	2.8528	1.13968	2.4211	-0.891866	-0.234693	0.688151	5.89789	4.36724	3.63453	0.00266078	0.0602563	0.0431983	0.00213451	2.13786	-0.146136	4.63322
154		metabolomics	negative	C17 H16 N4 O8	-2.17	404.097	404.096	385.078	4.46	9.44608	10.4307	9.92306	0.315484	0.0451039	-0.46631	9.22455	10.3256	10.2265	4.57597e-07	9.94171e-07	0.999809	9.97313e-07	9.93328	-0.0352407	9.92557
155		metabolomics	negative	C17 H14 N4 O7	-2.14	386.086	386.085	385.078	4.454	9.33198	10.3166	9.80896	0.20138	0.120846	-0.390567	9.11045	10.2115	10.1124	3.96856e-07	9.01997e-07	0.999794	9.04876e-07	9.81918	-0.0227803	9.81146
156		metabolomics	negative	C35 H38 O17	1.57	730.211	730.212	729.205	6.652	-3.29362	-3.51572	-2.79609	-0.0497051	-0.0968701	0.135938	-2.29806	-3.18807	-2.62813	5.5939e-05	6.69622e-05	0.255903	0.000175759	-3.20181	-0.00354581	-2.70475
166	NP-006989	metabolomics	negative	C27 H30 O16	1.19	610.153	610.154	591.136	6.076	-0.40381	-0.855586	-1.67532	-0.0514734	-0.0152325	0.0642656	-0.190338	0.900009	1.44459	0.0387264	0.20135	0.0329532	0.378236	-0.978238	-0.000813475	0.718089
169		metabolomics	negative	C13 H10 N4 O4	-3.35	286.07	286.069	285.062	4.462	-9.4194	-10.8806	-8.16385	-0.534959	0.55203	-0.245242	-9.43283	-10.9862	-9.78503	2.46458e-05	5.33573e-05	0.754939	3.76692e-05	-9.48795	-0.0760569	-10.068
170		metabolomics	negative	C30 H38 N8 O3	-3.6	558.307	558.305	557.297	6.8	-2.36441	-2.98444	-1.82744	-0.594756	0.252599	0.197226	-1.60454	-2.90439	-2.58726	0.00394494	0.00633005	0.998267	0.00669329	-2.3921	-0.0483101	-2.3654
171		metabolomics	negative	C28 H40 N4 O5	-1.24	512.3	512.299	557.297	6.802	-2.36441	-2.98444	-1.82744	-0.594756	0.252599	0.197226	-1.60454	-2.90439	-2.58726	0.00394494	0.00633005	0.998267	0.00669329	-2.3921	-0.0483101	-2.3654
172		metabolomics	negative	C26 H22 N4 O9	-1.25	534.139	534.138	533.131	6.229	1.05745	1.10233	1.57243	-0.305265	0.4618	-0.297879	1.33529	0.746745	1.38713	0.00858821	0.0118129	0.954041	0.0162637	1.24407	-0.0471147	1.15639
173		metabolomics	negative	C13 H10 N4 O5	-3.26	302.065	302.064	301.057	3.759	-9.03497	-10.8732	-9.40416	-1.35328	0.110992	0.612238	-9.08561	-10.9878	-8.73503	5.09369e-05	8.69554e-05	0.980035	9.6252e-05	-9.77078	-0.210018	-9.60283
176		metabolomics	negative	C17 H14 N4 O7	-2.23	386.086	386.085	385.078	5.173	8.11234	8.87331	8.81649	-0.257644	-0.354163	0.465947	7.89389	9.17748	9.12826	1.65564e-06	2.8858e-06	0.953617	2.64898e-06	8.60072	-0.0486199	8.73321
177	6-O-Galloyl-glucose	metabolomics	negative	C13 H16 O10	1.4	332.074	332.075	331.068	1.891	-2.713	-2.10651	-2.36014	-0.956901	-0.245976	0.715096	-1.5201	-2.63348	-3.69244	0.0183325	0.0348525	0.940569	0.0235032	-2.39322	-0.162594	-2.61534
180	(1S)-1,5-Anhydro-2-O-(6-deoxy-α-L-mannopyranosyl)-1-[5,7-dihydroxy-2-(4-hydroxyphenyl)-4-oxo-4H-chromen-6-yl]-D-glucitol	metabolomics	negative	C27 H30 O14	1.14	578.164	578.164	577.157	6.303	-1.04503	0.130733	0.121696	0.12739	-0.886582	0.450792	0.968612	1.76299	2.63828	0.0258004	0.96165	0.033405	0.04614	-0.2642	-0.1028	1.78996
182	pseudouridine	metabolomics	negative	C9 H12 N2 O6	-0.33	244.07	244.069	243.062	1.31	-1.35392	-1.20858	-0.40217	-0.801939	-0.0715879	0.560551	-2.425	-2.20436	-1.786	0.00935338	0.180156	0.0819169	0.0077153	-0.988226	-0.104325	-2.13845
183	piperonal	metabolomics	negative	C8 H6 O3	0.6	150.032	150.032	299.056	6.652	-1.21208	-1.17284	-2.65838	0.054568	0.133614	-0.210207	-0.874761	-1.86865	-1.48138	0.0250199	0.0279897	0.83606	0.0563414	-1.6811	-0.00734148	-1.40827
184	Hispidulin	metabolomics	negative	C16 H12 O6	0.77	300.063	300.064	299.056	6.649	-1.21208	-1.17284	-2.65838	0.054568	0.133614	-0.210207	-0.874761	-1.86865	-1.48138	0.0250199	0.0279897	0.83606	0.0563414	-1.6811	-0.00734148	-1.40827
186		metabolomics	negative	C15 H13 Cl O2 S4	-4.37	387.949	387.947	386.94	0.656	-0.28763	0.0337831	-0.422971	-0.243935	0.162992	0.0509605	-1.64013	-0.743609	-0.610461	0.0385052	0.765834	0.0957464	0.0394642	-0.225606	-0.00999417	-0.998066
190		metabolomics	negative	C10 H7 N6 O4 P	-3.53	306.027	306.026	305.018	1.139	-0.766277	-0.561498	0.138414	-0.844467	-0.269125	0.689979	-2.88811	-1.95012	-1.71423	0.0148512	0.877696	0.0316855	0.0179529	-0.396454	-0.141204	-2.18415
196		metabolomics	negative	C18 H16 N4 O5	-2.91	368.112	368.111	367.104	5.407	-3.02663	-1.79224	-1.43186	-0.0509642	0.481681	-0.647604	-3.99133	-3.81072	-2.89386	0.00214359	0.0248626	0.0801551	0.00174793	-2.08358	-0.0722958	-3.56531
197		metabolomics	negative	C38 H41 N2 O7 P3	-0.62	730.213	730.212	729.205	6.59	-2.72047	-2.56918	-2.17147	-0.219813	0.0912582	0.105711	-1.98868	-2.71845	-2.27672	7.0785e-05	0.000106143	0.785419	0.000154852	-2.48704	-0.00761468	-2.32795
198	1,5-DAN	metabolomics	negative	C10 H10 N2	-4.67	158.084	158.084	203.082	4.42	-2.61037	-2.34694	-2.32449	-0.321955	-0.39755	0.526939	-2.32649	-1.33077	-1.41575	0.00169253	0.00152638	0.186387	0.00996495	-2.42726	-0.0641887	-1.691
199	His-pro	metabolomics	negative	C11 H16 N4 O3	-4.16	252.122	252.121	297.119	2.506	-2.74678	-1.76579	-2.98872	0.937759	-0.77276	-1.00245	-2.23842	-2.07809	-2.22805	0.0183756	0.0213748	0.853617	0.0405334	-2.50043	-0.279149	-2.18152
200		metabolomics	negative	C41 H38 N4 O18	-0.22	874.218	874.218	873.211	6.152	-6.67404	-7.98036	-8.32343	-0.8396	-0.879482	0.924206	-6.67615	-8.1974	-7.81405	8.13502e-05	0.000140088	0.990561	0.000150973	-7.65928	-0.264959	-7.56253
202		metabolomics	negative	C40 H36 N4 O17	-0.3	844.208	844.207	843.2	6.128	-7.98468	-9.19216	-7.89365	-0.384355	-0.273305	0.492065	-7.71635	-9.54038	-9.23483	1.19038e-05	2.53651e-05	0.734128	1.81935e-05	-8.35683	-0.0551983	-8.83052
204	edotecarin	metabolomics	negative	C29 H28 N4 O11	-0.38	608.175	608.175	653.173	6.526	-2.09938	-2.14118	-1.33974	-0.523254	0.162845	0.24453	-2.09824	-1.9218	-1.96266	0.000947098	0.00198905	0.893773	0.00136647	-1.8601	-0.0386264	-1.99424
205		metabolomics	negative	C30 H30 N4 O13	-0.4	654.181	654.181	653.173	6.523	-2.09938	-2.14118	-1.33974	-0.523254	0.162845	0.24453	-2.09824	-1.9218	-1.96266	0.000947098	0.00198905	0.893773	0.00136647	-1.8601	-0.0386264	-1.99424
213		metabolomics	negative	C29 H42 N4 O5	-0.8	526.316	526.315	585.329	8.634	1.71595	1.75068	2.88561	-1.27535	0.536282	0.18478	2.29308	1.49326	2.24378	0.0131893	0.0186866	0.981965	0.0229907	2.11741	-0.184761	2.01004
217		metabolomics	negative	C11 H13 N7 O2	-4.26	275.113	275.112	274.105	0.804	-4.71265	-5.61929	-3.18346	-0.00844776	0.279826	-0.336811	-2.51122	-5.83573	-4.63396	0.00653097	0.00964171	0.98249	0.0116525	-4.50513	-0.0218107	-4.32697
219	2,4,5-Trihydroxy-3-methoxybenzoic acid	metabolomics	negative	C8 H8 O6	-3.02	200.032	200.031	199.024	0.881	4.33403	5.76835	4.20599	-0.376985	0.0947396	0.216712	4.89837	4.984	4.91057	4.16275e-05	8.25507e-05	0.927818	6.82154e-05	4.76946	-0.0218445	4.93098
229	N-COUMAROYL-L-ASPARTIC ACID	metabolomics	negative	C13 H13 N O6	0.71	279.074	279.074	278.067	5.524	-8.61582	-9.88408	-9.75936	-1.29762	-2.12837	1.24153	-8.64084	-10.183	-9.93886	0.000143724	0.000269513	0.983773	0.000242074	-9.41975	-0.728156	-9.58755
232		metabolomics	negative	C34 H52 N4 O9	-0.88	660.373	660.373	659.366	7.719	3.26319	3.1155	4.10159	-0.648269	0.758955	-0.578434	4.12052	2.88861	3.54034	0.000679201	0.00119618	0.998979	0.00115646	3.49343	-0.155916	3.51649
233		metabolomics	negative	C28 H26 N4 O12	-0.68	610.155	610.154	609.147	5.743	2.91548	3.19816	0.825302	-1.81104	-1.64121	1.25968	2.75893	2.674	2.15338	0.0338468	0.0573353	0.976152	0.044286	2.31298	-0.730857	2.52877
234		metabolomics	negative	C25 H30 N10 O4 P2 S	-0.35	628.165	628.165	609.147	5.751	2.91548	3.19816	0.825302	-1.81104	-1.64121	1.25968	2.75893	2.674	2.15338	0.0338468	0.0573353	0.976152	0.044286	2.31298	-0.730857	2.52877
237	Pyrogallol-2-O-glucuronide	metabolomics	negative	C12 H14 O9	1.03	302.064	302.064	301.057	3.287	-7.23145	-8.34487	-8.62126	-0.784439	-0.769344	0.874001	-7.24354	-8.93837	-8.55836	4.06935e-05	7.82207e-05	0.964633	6.85957e-05	-8.06586	-0.226594	-8.24676
238		metabolomics	negative	C16 H12 N4 O5	-3.11	340.081	340.08	339.072	6.762	-2.12749	-1.59197	-0.624939	-0.65299	-0.0488151	0.482651	-2.03538	-2.26942	-1.83649	0.0131578	0.0548607	0.443523	0.0120974	-1.44813	-0.0730512	-2.0471
242		metabolomics	negative	C17 H16 N4 O7	-2.37	388.102	388.101	387.094	6.196	-1.8346	-1.55183	-3.7785	-0.756458	0.452677	0.0558541	-1.89587	-3.84794	-2.52756	0.0300084	0.0614805	0.890114	0.0348429	-2.38831	-0.0826421	-2.75712
243		metabolomics	negative	C21 H30 N4 O8	-2.23	466.206	466.205	465.198	6.683	-2.152	-1.25711	-1.86271	-0.382471	0.0220671	0.283879	-1.62278	-1.53048	-0.851016	0.00486255	0.00483624	0.460544	0.0180567	-1.75728	-0.0255082	-1.33476
245	Sinapinic acid	metabolomics	negative	C11 H12 O5	-1.95	224.068	224.068	223.061	6.186	-1.7861	-2.45518	-5.06334	-0.261884	-0.469173	0.529694	-1.66071	-3.46771	-2.86128	0.0386478	0.0441123	0.892799	0.0779476	-3.10154	-0.0671208	-2.66323
246	(E)-4-Methoxycinnamic acid	metabolomics	negative	C10 H10 O3	-2.6	178.063	178.063	223.061	6.19	-1.7861	-2.45518	-5.06334	-0.261884	-0.469173	0.529694	-1.66071	-3.46771	-2.86128	0.0386478	0.0441123	0.892799	0.0779476	-3.10154	-0.0671208	-2.66323
254	Aderbasib	metabolomics	negative	C21 H28 N4 O5	-2.01	416.206	416.205	415.198	6.524	4.42905	2.62209	1.39818	0.496406	-0.299171	-0.364783	4.93838	2.17495	2.41856	0.0400208	0.0739941	0.93683	0.0481013	2.81644	-0.0558493	3.17729
260	2'-Deoxyguanosine 5'-monophosphate (dGMP)	metabolomics	negative	C10 H14 N5 O7 P	0.56	347.063	347.063	346.056	0.994	0.17797	0.849927	1.28848	-0.466263	0.498849	-0.212438	1.54787	2.05446	1.39306	0.012844	0.162385	0.133027	0.0105158	0.772125	-0.0599508	1.66513
266		metabolomics	negative	C24 H41 O10 P	1.15	520.244	520.244	519.237	9.428	3.02983	2.27734	5.25144	-4.73348	-4.16293	1.53932	3.62847	2.8662	3.90492	0.0253806	0.0375751	0.999526	0.0389276	3.51954	-2.45236	3.46653
268	Ferulic acid	metabolomics	negative	C10 H10 O4	-3.93	194.058	194.057	193.05	6.2	-2.22428	-2.70914	-1.29981	-0.136697	-0.343932	0.381294	-2.47929	-2.94716	-2.81591	0.00118749	0.00509954	0.285056	0.00117772	-2.07774	-0.0331116	-2.74746
291	(1S)-1,5-Anhydro-1-benzyl-D-galactitol	metabolomics	negative	C13 H18 O5	0.17	254.115	254.115	253.108	5.476	-2.42048	-1.47782	-1.65109	-0.417418	-0.124754	0.415841	-2.16057	-1.84457	-1.63565	0.00223949	0.00392868	0.995411	0.00361021	-1.8498	-0.0421104	-1.88026
292	5-(4-Hydroxyphenyl)pentanoic acid	metabolomics	negative	C11 H14 O3	0.31	194.094	194.094	253.108	5.478	-2.42048	-1.47782	-1.65109	-0.417418	-0.124754	0.415841	-2.16057	-1.84457	-1.63565	0.00223949	0.00392868	0.995411	0.00361021	-1.8498	-0.0421104	-1.88026
297		metabolomics	negative	C16 H32 N10 O15 P2	0.61	666.152	666.153	647.135	0.829	-0.391475	-0.20103	0.669768	-0.0376382	0.0770904	-0.0426604	-2.06014	-1.65941	-1.01834	0.00704288	0.997035	0.0109257	0.0118145	0.0257544	-0.00106938	-1.57929
298		metabolomics	negative	C31 H24 N4 O9 S	-0.85	628.126	628.126	627.119	6.41	-2.14669	-2.19371	-2.01975	-0.523752	-0.106371	0.459975	-2.46007	-3.13827	-2.56568	0.000234416	0.00099131	0.179852	0.00024181	-2.12005	-0.0567161	-2.72134
300		metabolomics	negative	C25 H18 N4 O10	-1.27	534.102	534.102	533.094	6.475	-3.38648	-2.50506	-4.45775	-1.09525	-0.563891	0.891784	-3.65256	-3.52267	-3.35983	0.00438517	0.00755362	0.995342	0.00688444	-3.44976	-0.255785	-3.51169
306		metabolomics	negative	C34 H36 N4 O15	0.17	740.218	740.218	739.211	6.229	-2.35925	-2.50071	-4.84397	-0.703545	-0.620213	0.795238	-1.61503	-3.5125	-2.36099	0.0323037	0.0321362	0.700301	0.0893793	-3.23464	-0.176173	-2.49617
309		metabolomics	negative	C37 H32 N4 O14	-1.19	756.192	756.191	755.183	6.101	-0.00167093	-0.714665	-1.48845	-0.179801	-0.0245662	0.181496	-1.17994	-1.40988	-1.91071	0.0277317	0.244272	0.217159	0.0230496	-0.734927	-0.00762384	-1.50018
311	2,4,5-Trihydroxy-3-methoxybenzoic acid	metabolomics	negative	C8 H8 O6	-3.39	200.032	200.031	199.024	1.266	6.38452	6.77369	5.40495	-0.569499	0.784405	-0.727934	6.50703	5.99738	6.0707	2.78184e-05	5.01827e-05	0.999969	5.00006e-05	6.18772	-0.171009	6.1917
314		metabolomics	negative	C20 H24 N4 O5	-2.9	400.175	400.174	399.166	6.17	-1.49687	-1.12053	-1.13928	-0.138942	0.107631	0.0205666	-1.21918	-1.30667	-1.0901	9.74285e-05	0.000156541	0.928348	0.000194432	-1.25223	-0.00358157	-1.20532
315		metabolomics	negative	C20 H26 N4 O6	-2.52	418.185	418.184	399.166	6.17	-1.49687	-1.12053	-1.13928	-0.138942	0.107631	0.0205666	-1.21918	-1.30667	-1.0901	9.74285e-05	0.000156541	0.928348	0.000194432	-1.25223	-0.00358157	-1.20532
318		metabolomics	negative	C17 H14 N4 O7	-1.99	386.086	386.085	385.078	4.968	5.95591	7.89249	7.07342	-0.606332	-0.0796909	0.482203	5.92919	7.09977	7.99772	8.77172e-05	0.000158841	0.998693	0.00015444	6.97394	-0.0679401	7.00889
331	Gly-DL-Phe	metabolomics	negative	C11 H14 N2 O3	-2.74	222.1	222.1	203.082	4.41	-2.2591	-1.99567	-1.97323	0.0293064	-0.0462882	0.0158599	-1.97523	-0.97951	-1.06449	0.000747468	0.000639331	0.0779698	0.00627134	-2.076	-0.000373957	-1.33974
332	DL-Tryptophan	metabolomics	negative	C11 H12 N2 O2	-3	204.09	204.089	203.082	4.344	-2.73623	-1.99484	-1.23271	-0.775409	-0.460904	0.75638	-1.23471	-1.44225	-1.42312	0.0334945	0.0299713	0.502196	0.130842	-1.98792	-0.159978	-1.36669
341		metabolomics	negative	C22 H28 N4 O9	-0.53	492.186	492.185	551.199	6.791	-3.00375	-2.39765	-2.15753	-0.672474	-0.13224	0.546123	-2.66504	-2.25954	-1.53183	0.00320452	0.003778	0.702506	0.00845094	-2.51964	-0.0861971	-2.15214
343	N-COUMAROYL-L-ASPARTIC ACID	metabolomics	negative	C13 H13 N O6	0.83	279.074	279.075	278.067	5.175	-9.2831	-10.0256	-10.5644	0.0610329	-0.0485576	-0.014667	-9.25529	-10.2393	-10.3563	4.81709e-07	1.02987e-06	0.999827	1.033e-06	-9.9577	-0.000730589	-9.95031
348		metabolomics	negative	C23 H32 N4 O11	-0.83	540.207	540.206	539.199	6.782	-4.01515	-2.95953	-4.00997	-2.98387	-1.78846	1.36967	-4.76769	-6.4855	-4.45087	0.0394685	0.173812	0.447155	0.0342987	-3.66155	-1.13422	-5.23469
353		metabolomics	negative	C17 H24 N4 O7	-2.84	396.164	396.163	395.156	5.45	-7.43171	-5.43944	-5.67477	1.33427	-1.31437	-3.70977	-7.92278	-5.52451	-5.51863	0.0203316	0.0329264	0.994884	0.0293689	-6.18197	-1.22996	-6.32197
354		metabolomics	negative	C15 H20 N4 O5	-2.71	336.143	336.142	395.156	5.448	-7.43171	-5.43944	-5.67477	1.33427	-1.31437	-3.70977	-4.69981	-5.52451	-5.51863	0.0202175	0.0217736	0.766436	0.0507423	-6.18197	-1.22996	-5.24765
359		metabolomics	negative	C22 H27 N2 O7 P S	-4.85	494.128	494.125	493.118	6.168	-2.47295	-1.84234	-1.40288	-0.60035	-0.454431	0.687605	-1.04138	-2.16466	-1.29374	0.0275226	0.0279025	0.711614	0.074906	-1.90605	-0.122392	-1.49993
369		metabolomics	negative	C20 H34 O11	1.21	450.21	450.211	449.203	5.527	-3.50944	-3.03443	-4.18406	-0.512169	0.546398	-0.254294	-5.30608	-3.50404	-3.25931	0.00166678	0.00397894	0.777548	0.00214772	-3.57597	-0.0733549	-4.02314
373		metabolomics	negative	C17 H14 N4 O7	-2.01	386.086	386.085	385.078	4.628	6.56533	7.66445	8.39694	-0.259128	0.426122	-0.284914	6.4732	8.0779	7.75296	2.6087e-05	4.50944e-05	0.983614	4.90001e-05	7.54224	-0.0393068	7.43468
387		metabolomics	negative	C35 H32 N4 O12	-0.18	700.202	700.202	699.194	6.578	-3.68498	-3.02814	-2.48379	-0.410512	0.0740776	0.256957	-2.7414	-3.25178	-2.68891	0.00023767	0.00035997	0.883505	0.000496844	-3.06564	-0.0264924	-2.89403
388	Aceglutamide	metabolomics	negative	C7 H12 N2 O4	-3.77	188.08	188.079	187.072	1.056	-3.62802	-3.58442	-3.6922	-1.22032	-0.769907	0.988672	-4.1803	-2.98266	-3.37622	0.00285801	0.0043546	0.979116	0.00525132	-3.63488	-0.333852	-3.51306
390		metabolomics	negative	C26 H22 N4 O9	-1.36	534.139	534.138	533.131	6.614	-3.2029	-2.35699	-2.34694	0.112883	0.0627298	-0.194009	-1.39717	-2.33348	-2.06301	0.000564336	0.000540809	0.16749	0.00285694	-2.63561	-0.00613223	-1.93122
397		metabolomics	negative	C15 H11 N5 O3	-3.27	309.086	309.085	308.078	5.538	-6.32239	-4.77607	-5.30074	0.078464	-0.826001	0.464685	-5.53843	-4.99459	-5.11299	6.24227e-05	9.81644e-05	0.874449	0.000129012	-5.4664	-0.0942839	-5.21534
409		metabolomics	negative	C15 H11 N5 O3	-3.51	309.086	309.085	308.078	5.742	-5.32631	-4.20953	-4.65975	0.165758	-1.22543	0.536624	-5.41537	-4.45243	-4.4594	0.000289407	0.000522586	0.996793	0.000495689	-4.73186	-0.174349	-4.77573
429		metabolomics	negative	C35 H32 N4 O12	-0.43	700.202	700.201	699.194	6.638	-3.33461	-3.12487	-2.56652	-0.28128	0.133187	0.1116	-2.54373	-3.28458	-3.03586	5.7545e-05	9.80274e-05	0.979893	0.000108758	-3.00867	-0.0121644	-2.95472
430	5-Hydroxy-6-methoxy-3-(4-methoxyphenyl)-4-oxo-4H-chromen-7-yl beta-D-glucopyranosiduronic acid	metabolomics	negative	C23 H22 O12	1.52	490.111	490.112	489.105	6.474	-2.54036	-2.18493	-2.80468	-1.10992	-0.537855	0.885877	-2.65636	-2.62168	-2.41023	0.00617225	0.0105768	0.994123	0.00948864	-2.50999	-0.253968	-2.56276
431		metabolomics	negative	C29 H46 N4 O13	0.27	658.306	658.306	657.299	6.884	-3.80721	-2.85122	-1.50898	-0.42108	0.00723451	0.319742	-4.551	-3.01527	-3.33958	0.00474057	0.0184115	0.431964	0.00464794	-2.72247	-0.0313678	-3.63528
437		metabolomics	negative	C14 H22 N4 O3	-4.44	294.169	294.168	339.166	5.668	4.48499	4.3512	1.00846	-0.634953	-0.166584	0.550988	4.20187	2.19144	2.57772	0.0393381	0.0493376	0.961862	0.0687148	3.28155	-0.0835166	2.99034
452		metabolomics	negative	C20 H30 N3 O6 P S	0.49	471.159	471.16	530.173	0.855	-3.10679	-4.43449	-1.66372	-1.4525	-0.538866	0.960735	-3.30544	-4.48354	-4.08694	0.0178358	0.0558184	0.618402	0.0176467	-3.06833	-0.343544	-3.95864
457		metabolomics	negative	C23 H44 N2 O6 P2	-4.19	506.267	506.265	505.258	14.64	1.9427	0.225032	2.19835	-0.809365	0.100365	0.440763	4.50686	2.44739	2.71465	0.0166159	0.205444	0.143793	0.0137022	1.45536	-0.0894122	3.22297
468		metabolomics	negative	C8 H19 N3 O9 P2	-3.12	363.06	363.059	362.051	1.293	-1.4301	-1.2887	-0.275484	-0.270554	0.222912	0.0056324	-2.27327	-2.24925	-2.25942	0.00123965	0.048988	0.0175448	0.000999805	-0.998095	-0.0140031	-2.26065
473		metabolomics	negative	C48 H51 N4 O2 P	-1.59	746.375	746.374	745.366	7.725	2.43829	2.81158	3.85911	-1.09063	0.699327	-0.141311	3.15541	2.7839	3.24154	0.00167896	0.0029003	0.998986	0.00279165	3.03633	-0.177536	3.06028
478	2,3-Dihydroxy-2-(4-hydroxy-3-methoxybenzyl)succinic acid	metabolomics	negative	C12 H14 O8	1.19	286.069	286.069	285.062	5.449	-8.16909	-9.5685	-8.76501	-0.942871	-0.259921	0.717798	-8.24664	-9.91456	-9.73486	1.54172e-05	3.25721e-05	0.77673	2.39209e-05	-8.8342	-0.161665	-9.29869
480	beta-d-glucose pentaacetate	metabolomics	negative	C16 H22 O11	1.64	390.116	390.117	389.11	4.559	-1.40165	-1.48507	-1.4363	-0.185745	0.208141	-0.0504922	-0.937874	-1.52051	-1.3324	0.00029453	0.0003766	0.579605	0.00078007	-1.44101	-0.00936561	-1.26359
491	Parapyruvic Acid	metabolomics	negative	C6 H8 O6	-1.82	176.032	176.032	221.03	0.868	2.24538	2.43212	2.65348	0.953379	-0.979346	-0.845836	2.40453	2.31574	2.47025	0.00284109	0.00454276	0.995529	0.00495106	2.44366	-0.290601	2.39684
492	4-Hydroxy-2-oxoglutaric acid	metabolomics	negative	C5 H6 O6	-4.63	162.016	162.016	221.03	0.823	2.02527	2.21202	2.43337	0.733271	-0.00148986	-1.56223	2.18443	2.09563	2.25014	0.00665672	0.0103017	0.996185	0.0112513	2.22355	-0.276815	2.17673
494	feruloylagmatine	metabolomics	negative	C15 H22 N4 O3	0.93	306.169	306.169	305.162	5.567	-5.50505	-7.21002	-6.27501	-3.78672	1.43421	-2.15071	-4.65415	-7.1632	-6.24155	0.0274731	0.0364249	0.975184	0.047229	-6.33003	-1.50107	-6.01963
496		metabolomics	negative	C27 H40 N4 O10	-1.71	580.274	580.273	579.266	6.091	4.31772	3.95352	3.18663	-0.842639	0.799207	-0.509977	4.15913	3.78012	3.77758	0.000271931	0.000508234	0.983888	0.000451727	3.81929	-0.18447	3.90561
497		metabolomics	negative	C25 H28 N10 O3 P2 S	0.06	610.154	610.154	609.147	6.322	-1.66635	-2.43456	-3.88397	-1.31339	-0.17502	0.775573	-2.00132	-2.84717	-3.09146	0.0313474	0.046032	0.999793	0.0471376	-2.66163	-0.237612	-2.64665
501		metabolomics	negative	C15 H20 N4 O7	-2.69	368.133	368.132	367.125	3.487	-2.8991	-1.54265	-1.93797	-0.757973	-0.150333	0.592283	-2.09811	-2.05214	-2.10732	0.00695654	0.0107126	0.995661	0.0117747	-2.12657	-0.105341	-2.08586
506		metabolomics	negative	C18 H20 N4 O5	-2.97	372.143	372.142	371.135	5.353	-4.67193	-3.5973	-5.17236	-1.8269	-1.95366	1.29864	-5.33708	-5.00105	-6.24126	0.00753435	0.0242777	0.574875	0.00774322	-4.48053	-0.827308	-5.52646
507		metabolomics	negative	C22 H37 N2 O10 P	-4.82	520.219	520.216	519.209	7.467	-3.55996	-2.7953	-3.33256	-1.00946	-0.755794	0.934364	-3.86008	-3.72599	-3.1724	0.0019162	0.00446022	0.805049	0.00249421	-3.22928	-0.276963	-3.58616
527		metabolomics	negative	C28 H42 N4 O4	-0.94	498.321	498.32	543.318	8.721	5.30024	3.38153	4.46559	-0.958352	0.479482	0.1258	5.51807	2.97314	3.96898	0.00273065	0.00402822	0.959567	0.00522884	4.38245	-0.11769	4.1534
528		metabolomics	negative	C10 H23 N4 O3 P S2	-3.84	342.095	342.094	341.085	3.584	-7.04814	-5.39768	-4.14355	-1.09963	-0.00675074	0.621084	-7.10485	-5.37896	-4.88754	0.00184866	0.00354568	0.961251	0.00278237	-5.52979	-0.161764	-5.79045
531		metabolomics	negative	C17 H14 N4 O7	-1.87	386.086	386.086	385.078	5.585	5.37042	6.22184	5.50638	-2.10317	-1.51154	1.27293	5.23595	6.01615	6.23478	0.000515515	0.000947772	0.988958	0.000851532	5.69955	-0.780592	5.82896
536		metabolomics	negative	C23 H32 N4 O9	-1.54	508.217	508.216	507.209	6.793	-3.06602	-2.38613	-2.07887	-0.706011	-0.208533	0.605561	-2.68843	-2.27251	-1.47925	0.00535088	0.00626825	0.747338	0.0135899	-2.51034	-0.102994	-2.14673
537		metabolomics	negative	C17 H24 N10 O5	4.48	448.193	448.195	507.209	6.79	-3.06602	-2.38613	-2.07887	-0.706011	-0.208533	0.605561	-2.68843	-2.27251	-1.47925	0.00535088	0.00626825	0.747338	0.0135899	-2.51034	-0.102994	-2.14673
544		metabolomics	negative	C20 H22 N4 O10	-1.44	478.134	478.133	477.126	3.5	-2.69878	-1.54465	-3.17234	-0.628175	-0.0850839	0.495977	-2.38052	-2.72448	-2.54793	0.00334199	0.00601999	0.985332	0.00513128	-2.47192	-0.0724271	-2.55098
548	nifurquinazol	metabolomics	negative	C16 H16 N4 O5	-2.1	344.112	344.111	389.11	4.599	-1.31	-1.78451	-1.51562	-0.094091	0.299795	-0.265052	-0.84622	-1.63443	-1.61768	0.00287394	0.00368005	0.816208	0.00665528	-1.53671	-0.0197829	-1.36611
549		metabolomics	negative	C34 H50 N4 O10	-0.68	674.353	674.352	673.345	8.201	-7.19812	-9.24682	-7.83981	-1.17164	0.265535	0.43723	-7.19678	-8.23861	-7.92331	4.08627e-05	6.58134e-05	0.89831	8.26871e-05	-8.09492	-0.156292	-7.78623
550		metabolomics	negative	C19 H22 N4 O5	-2.19	386.159	386.158	385.151	6.804	-2.72981	-2.54242	-1.52458	-0.492732	-0.583289	0.697668	-2.91533	-3.15337	-2.24638	0.00433643	0.0130427	0.60353	0.00471788	-2.2656	-0.126117	-2.77169
562		metabolomics	negative	C29 H26 N4 O12	-1.28	622.155	622.154	621.147	6.027	3.33895	3.1126	3.61259	-1.20737	-1.33624	1.11829	3.57969	3.56275	3.5048	0.00145138	0.00282341	0.953961	0.00218484	3.35471	-0.475109	3.54908
571		metabolomics	negative	C14 H8 N4 O3	-4.32	280.06	280.058	339.072	6.679	-1.05643	-0.958416	-0.966161	-0.883175	-0.024928	0.560673	-1.15277	-1.16503	-1.32128	0.0420495	0.0974893	0.807823	0.0441469	-0.993669	-0.11581	-1.21303
572		metabolomics	negative	C16 H12 N4 O5	-3.61	340.081	340.08	339.072	6.679	-1.05643	-0.958416	-0.966161	-0.883175	-0.024928	0.560673	-1.15277	-1.16503	-1.32128	0.0420495	0.0974893	0.807823	0.0441469	-0.993669	-0.11581	-1.21303
577		metabolomics	negative	C12 H9 N3 O12 P2	0.36	448.966	448.966	447.959	1.213	-4.50148	-2.575	-3.64178	-1.02267	0.580577	0.0177031	-4.91604	-1.97935	-1.87784	0.0310601	0.0332545	0.80277	0.0732886	-3.57276	-0.141462	-2.92441
585	(E)-Dantrolene	metabolomics	negative	C14 H10 N4 O5	-2.96	314.065	314.064	313.057	5.198	5.93856	7.07791	8.16641	-0.17303	0.0480631	0.10989	6.02897	7.46031	7.75156	6.64387e-05	0.000119881	0.999562	0.000118029	7.06096	-0.00502551	7.08028
586		metabolomics	negative	C12 H6 N4 O3	-3.94	254.044	254.043	313.057	5.197	5.9993	7.13865	8.22715	-0.17303	0.0480631	0.10989	6.0897	7.52104	7.8123	6.32475e-05	0.000114168	0.999562	0.000112417	7.1217	-0.00502551	7.14101
587	N-COUMAROYL-L-ASPARTIC ACID	metabolomics	negative	C13 H13 N O6	0.64	279.074	279.074	278.067	5.09	-8.35396	-9.39737	-9.73381	-1.6394	0.873391	-0.239486	-8.34248	-9.62676	-9.70962	3.64178e-05	6.69045e-05	0.996165	6.41495e-05	-9.16171	-0.335165	-9.22629
596		metabolomics	negative	C17 H10 N4 O2 P2 S2	-2.8	427.972	427.971	426.964	1.237	-4.82339	-2.66051	-3.88827	-1.10119	0.711814	-0.158418	-4.96286	-1.83529	-2.16938	0.0312061	0.0318572	0.736719	0.0815874	-3.79072	-0.182599	-2.98918
600		metabolomics	negative	C17 H26 N4 O8	-2.71	414.175	414.174	395.156	5.579	-4.42061	-3.20349	-4.14199	0.588473	0.0270125	-1.06659	-4.31911	-3.60493	-3.6662	0.000576556	0.00096076	0.993327	0.00104545	-3.92203	-0.150368	-3.86341
601		metabolomics	negative	C17 H24 N4 O7	-2.53	396.164	396.163	395.156	5.578	-4.42061	-3.20349	-4.14199	0.588473	0.0270125	-1.06659	-4.31911	-3.60493	-3.6662	0.000576556	0.00096076	0.993327	0.00104545	-3.92203	-0.150368	-3.86341
603		metabolomics	negative	C35 H52 N4 O11	-0.21	704.363	704.363	703.356	6.557	-2.37053	-2.14752	-1.76688	-0.319855	0.422715	-0.220274	-1.40294	-2.20333	-1.92658	0.00100993	0.00128359	0.705557	0.00254381	-2.09497	-0.0391382	-1.84429
607	(E)-Dantrolene	metabolomics	negative	C14 H10 N4 O5	-2.77	314.065	314.064	313.057	4.403	6.12621	7.68373	6.88867	-0.165035	0.285405	-0.169191	6.78211	7.34598	7.26897	3.57193e-06	6.72028e-06	0.843682	5.46468e-06	6.89954	-0.0162739	7.13236
613		metabolomics	negative	C24 H44 N O9 P	1.18	521.275	521.276	520.269	13.016	0.935576	-0.565411	1.40355	-0.681662	0.385682	0.0977137	2.67243	1.84479	1.56701	0.0358896	0.563893	0.124873	0.0329103	0.591237	-0.0660889	2.02808
620		metabolomics	negative	C15 H15 N5 O5	-2.81	345.107	345.106	344.099	1.948	1.24903	2.69236	0.729118	-0.939553	-0.12276	0.64171	1.83033	2.52853	2.32294	0.0233748	0.0800243	0.568304	0.0220738	1.55684	-0.140201	2.22727
622		metabolomics	negative	C25 H26 O13	1.1	534.137	534.138	533.131	6.721	1.1372	1.46041	1.05767	-0.164948	0.0274701	0.12276	2.4193	0.967654	2.14622	0.00795929	0.0431185	0.304121	0.0070195	1.21842	-0.00490586	1.84439
628		metabolomics	negative	C18 H42 N9 O14 P3	-1.79	701.206	701.205	700.198	6.581	-3.65606	-2.4271	-1.85044	-0.632414	-0.142378	0.534937	-2.85231	-3.35106	-3.09225	0.00254337	0.00679395	0.683142	0.00301	-2.64453	-0.0799514	-3.09854
631		metabolomics	negative	C25 H34 N4 O12	-1.19	582.217	582.217	581.209	6.452	-3.70533	-2.44192	-6.75979	-1.57337	0.289796	0.527581	-5.14826	-3.24066	-3.53569	0.034276	0.0436736	0.964458	0.0599553	-4.30235	-0.251998	-3.97487
634		metabolomics	negative	C21 H14 N4 O6	-1.58	418.091	418.091	417.083	6.974	1.83202	2.0829	2.54473	-0.492489	-0.534153	0.676844	2.15785	1.71821	2.15001	0.00176919	0.00255542	0.926145	0.00357978	2.15322	-0.116599	2.00869
635		metabolomics	negative	C19 H26 N4 O4	-2.26	374.195	374.195	373.187	6.893	-1.80819	-1.87628	-2.14327	-0.848093	-0.132704	0.615756	-1.89584	-1.81678	-1.91327	0.00345973	0.00524324	0.980549	0.00630912	-1.94258	-0.12168	-1.8753
636	7-Hydroxy-1-methyl-N-(9-methyl-9-azabicyclo[3.3.1]non-3-yl)-1H-indazole-3-carboxamide	metabolomics	negative	C18 H24 N4 O2	-2.68	328.19	328.189	373.187	6.894	-1.80819	-1.87628	-2.14327	-0.848093	-0.132704	0.615756	-1.89584	-1.81678	-1.91327	0.00345973	0.00524324	0.980549	0.00630912	-1.94258	-0.12168	-1.8753
638		metabolomics	negative	C35 H55 N6 O7 P	-4.93	702.387	702.384	701.376	7.725	2.35267	2.83117	3.98764	-2.1243	0.859502	-0.0645768	3.06382	2.7407	3.24787	0.00849612	0.0132391	0.998742	0.0139455	3.05716	-0.443125	3.01747
642		metabolomics	negative	C13 H24 O5	0	260.162	260.162	259.155	6.448	-1.38329	-1.86232	-1.9471	-0.760941	0.336363	0.198267	-1.16239	-1.52798	-1.64558	0.00576011	0.00647102	0.690812	0.0157157	-1.7309	-0.0754371	-1.44532
651		metabolomics	negative	C14 H26 N10 O3	4.91	382.219	382.221	381.214	6.783	4.68246	3.29622	1.88147	-1.34169	0.464169	0.293863	4.6132	3.31006	3.31141	0.0082225	0.0179881	0.865645	0.010243	3.28672	-0.194552	3.74489
652		metabolomics	negative	C15 H30 O7	1.52	322.199	322.2	381.214	6.788	4.27696	2.89072	1.47598	0.0467767	0.0586719	-0.111634	4.20771	2.90456	2.90592	0.00859487	0.020018	0.819992	0.0102685	2.88122	-0.00206192	3.33939
657	Amipylo	metabolomics	negative	C16 H22 N4 O2	-3.84	302.174	302.173	301.166	7.194	-1.47161	-2.16053	-2.84224	-0.554521	0.341227	0.0735236	-0.400743	-1.10885	-2.07191	0.0249774	0.0208138	0.26728	0.17701	-2.15812	-0.0465902	-1.19383
660		metabolomics	negative	C37 H37 N2 O6 P3	-0.77	698.186	698.186	697.179	6.825	-1.61639	-1.55239	-1.01127	-0.320902	0.266641	-0.00516383	-0.860759	-1.67403	-1.31647	0.00508839	0.00692038	0.922258	0.010287	-1.39335	-0.0198083	-1.28375
676		metabolomics	negative	C17 H16 N4 P2	1	338.085	338.085	337.078	0.827	-1.65634	-1.20376	-1.13046	0.0615842	0.303125	-0.468781	-0.985831	-2.01067	-1.76696	0.00815082	0.0210261	0.741832	0.00923225	-1.33019	-0.0346906	-1.58782
679	9-Oxononanoic acid	metabolomics	negative	C9 H16 O3	-2.31	172.11	172.11	171.102	6.762	-0.212511	-2.10773	-1.39865	-0.72339	0.323872	0.192374	-2.77291	-2.51959	-2.13144	0.0132739	0.161627	0.139098	0.0108696	-1.23963	-0.0690482	-2.47465
681		metabolomics	negative	C34 H52 N4 O9	0	660.373	660.373	705.372	7.928	3.38081	3.15933	3.96949	-0.528775	0.758145	-0.70007	2.98077	2.62644	3.30969	0.000392871	0.000477673	0.511272	0.00112241	3.50321	-0.1569	2.9723
689		metabolomics	negative	C16 H17 N8 O9 P S2	0.52	560.03	560.03	559.023	5.947	3.73462	4.53956	2.73035	-2.15539	1.35321	-2.1796	1.71742	2.00524	2.58463	0.0127554	0.0113261	0.370652	0.0620032	3.66817	-0.993928	2.10243
691	2-(acetylamino)-3-(1H-indol-3-yl)propanoic acid	metabolomics	negative	C13 H14 N2 O3	-0.56	246.1	246.1	245.093	6.196	-3.2858	-3.05272	-2.51784	-0.351223	0.196932	0.0973715	-3.84157	-2.96512	-3.0155	0.000107926	0.000265722	0.612904	0.000147592	-2.95212	-0.0189731	-3.27406
692		metabolomics	negative	C18 H26 N4 O5	-2.46	378.19	378.189	377.182	7.328	-3.10341	-2.66992	-3.20753	-0.89151	-0.968413	0.963387	-1.00386	-2.98318	-2.83382	0.0267658	0.0257777	0.621782	0.0839978	-2.99362	-0.298845	-2.27362
697		metabolomics	negative	C30 H44 N4 O5	-0.81	540.331	540.331	539.323	8.642	1.67979	1.73273	2.7733	-1.36551	0.559849	0.186233	2.36352	1.41684	2.22325	0.0159024	0.0232883	0.994583	0.0261297	2.06194	-0.206477	2.0012
701		metabolomics	negative	C14 H20 N4 O4	-3.4	308.148	308.147	307.14	5.626	-2.3828	-1.42803	-1.68522	-0.757188	0.449215	0.0608151	-1.81336	-1.80962	-1.44762	0.00693077	0.00932652	0.92884	0.0138053	-1.83202	-0.0823862	-1.6902
702		metabolomics	negative	C13 H18 N4 O2	-3.53	262.143	262.142	307.14	5.63	-2.3828	-1.42803	-1.68522	-0.757188	0.449215	0.0608151	-1.81336	-1.80962	-1.44762	0.00693077	0.00932652	0.92884	0.0138053	-1.83202	-0.0823862	-1.6902
715		metabolomics	negative	C26 H24 N4 O10	-0.49	552.149	552.149	551.142	6.544	1.49818	2.57981	3.35657	-1.3227	0.812284	-0.244302	1.71877	2.91299	2.83615	0.015114	0.0236848	0.999875	0.0232772	2.47818	-0.251572	2.4893
716	streptonigrin	metabolomics	negative	C25 H22 N4 O8	-0.71	506.144	506.143	551.142	6.547	1.54113	2.62276	3.39952	-1.27974	0.855238	-0.360168	1.76172	2.95594	2.87911	0.0139482	0.0219509	0.999876	0.0215765	2.52114	-0.261557	2.53226
727		metabolomics	negative	C18 H9 N2 O2 P S2	-1.19	379.984	379.984	378.977	6.183	-5.17481	-6.69327	-6.84988	-0.137963	0.413058	-0.396511	-5.08439	-6.69817	-6.31481	8.89996e-05	0.00014476	0.941335	0.000175488	-6.23932	-0.0404719	-6.03246
743		metabolomics	negative	C29 H44 N4 O7	-1.9	560.321	560.32	559.313	7.018	1.98831	2.14172	2.64978	-0.788152	0.539236	-0.0473507	2.60847	1.24884	2.12303	0.00505468	0.0064022	0.847786	0.0113309	2.25994	-0.0987556	1.99344
744		metabolomics	negative	C28 H42 N4 O5	-1.3	514.316	514.315	559.313	7.017	1.98831	2.14172	2.64978	-0.788152	0.539236	-0.0473507	2.60847	1.1967	2.12303	0.00563488	0.00701447	0.835278	0.0128421	2.25994	-0.0987556	1.97606
747		metabolomics	negative	C41 H43 N2 O9 P3	-0.36	800.218	800.218	799.211	6.505	-2.83172	-4.36305	-4.59436	-0.0698586	0.336792	-0.350479	-3.72718	-4.25768	-4.46907	0.000318625	0.000656346	0.903753	0.000484417	-3.92971	-0.0278485	-4.15131
752		metabolomics	negative	C23 H30 N4 O4	-1.42	426.227	426.226	425.219	7.425	2.00578	1.80841	0.860894	-0.779237	-0.406565	0.733708	1.59274	1.28052	1.18356	0.0231897	0.0279306	0.905343	0.0466987	1.55836	-0.150698	1.35227
754		metabolomics	negative	C24 H42 N O9 P	1.16	519.26	519.26	518.253	12.067	0.791097	-0.384159	-0.490196	-0.0049173	0.392952	-0.534652	2.53101	1.39845	0.81593	0.0470345	0.999254	0.0694739	0.0663401	-0.0277524	-0.0488724	1.5818
757		metabolomics	negative	C15 H3 N O S2	-3.57	276.966	276.965	275.957	0.666	-0.157164	-0.231398	-0.629794	-0.440869	0.411317	-0.0994174	-1.31632	-0.852865	-0.773966	0.0348118	0.555104	0.123041	0.031845	-0.339452	-0.0429898	-0.981051
759		metabolomics	negative	C16 H22 N4 O7	-2.1	382.149	382.148	381.141	4.822	-4.94852	-3.24802	-4.08407	-1.07792	0.812249	-0.376429	-4.27043	-3.26575	-3.79283	0.00170464	0.00236026	0.878735	0.00365645	-4.09354	-0.214033	-3.77634
761		metabolomics	negative	C15 H25 N O4 S	-2.95	315.15	315.149	314.144	7.266	-4.61715	-3.89501	-4.57041	-1.4068	-2.85492	1.31303	-4.48912	-3.44969	-3.28792	0.0403528	0.0434079	0.833906	0.0898112	-4.36086	-0.982897	-3.74224
762		metabolomics	negative	C34 H32 N4 O12	0.1	688.202	688.202	687.194	6.831	1.26008	1.37148	1.52717	0.0625944	-0.377464	0.245944	2.52508	0.734235	1.69625	0.0208902	0.047497	0.832312	0.0236201	1.38624	-0.0229753	1.65186
764		metabolomics	negative	C29 H44 N4 O7	-1.47	560.321	560.32	559.313	7.08	2.79363	1.86168	3.35997	-0.00428116	-1.56999	0.73652	3.39234	1.98057	2.15613	0.0131521	0.0183181	0.974885	0.0234075	2.67176	-0.27925	2.50968
768		metabolomics	negative	C21 H14 N4 O6	-1.87	418.091	418.091	417.083	6.641	5.17441	6.51141	3.41427	-0.0417853	0.409872	-0.514614	5.6968	6.49155	6.8948	0.00051782	0.00192638	0.306074	0.000552379	5.03337	-0.0488425	6.36105
773		metabolomics	negative	C16 H22 N4 O7	-2.23	382.149	382.148	381.141	4.67	-2.92303	-1.87451	-2.67134	-1.0049	0.714118	-0.215553	-3.72332	-1.98428	-2.33183	0.0144281	0.0269079	0.95392	0.0191968	-2.48962	-0.168779	-2.67981
774		metabolomics	negative	C16 H22 N4 O7	-2.15	382.149	382.148	381.141	4.75	-1.62844	-1.77875	-2.71467	-1.50605	0.319636	0.485335	-3.08548	-2.07475	-1.9309	0.0365414	0.075712	0.878967	0.0412951	-2.04062	-0.233694	-2.36371
790		metabolomics	negative	C12 H12 Cl P	2.72	222.037	222.037	221.03	1.065	1.19917	2.44912	2.42349	-0.689743	0.511846	-0.0676939	1.7827	2.25112	2.16247	0.00500391	0.00857882	0.995434	0.00781452	2.02393	-0.0818636	2.06543
793		metabolomics	negative	C4 H11 N10 P	-1.62	230.091	230.09	275.088	0.824	-2.29443	-3.25597	-1.48376	-0.870065	0.0819287	0.479692	-2.29726	-2.21933	-1.14695	0.023238	0.0244131	0.746172	0.060061	-2.34472	-0.102815	-1.88785
799		metabolomics	negative	C35 H22 N4 O10	-0.12	658.134	658.134	657.126	7.018	-1.4591	-0.865226	-0.813197	-0.227885	0.331532	-0.171749	-0.369285	-0.817899	-0.688946	0.0173304	0.0145975	0.281902	0.111736	-1.04584	-0.0227009	-0.625377
800		metabolomics	negative	C4 H15 N6 O6 P	4.38	274.079	274.08	273.073	0.845	-1.88301	-0.681477	-0.350013	-0.287286	-0.115395	0.330476	-1.5994	-1.5561	-1.68199	0.0226774	0.129928	0.329935	0.0192693	-0.9715	-0.0240682	-1.6125
810		metabolomics	negative	C30 H42 N8 O3	-3.28	562.338	562.336	561.329	11.756	-4.55509	-7.91727	-3.48798	-1.54295	1.13462	-1.11652	-0.530732	-2.76925	-2.04761	0.0323446	0.0312545	0.0968299	0.65121	-5.32011	-0.508282	-1.78253
816	Hept-2-ulose	metabolomics	negative	C7 H14 O7	-1.1	210.074	210.074	245.043	0.783	-0.351056	-0.789775	-0.43838	-0.563583	0.395525	0.0114369	-0.776009	-1.97064	-1.5374	0.0292654	0.472435	0.120893	0.0260299	-0.526403	-0.052207	-1.42802
818		metabolomics	negative	C10 H10 N6 O12	1.48	406.036	406.036	405.029	1.236	-4.21903	-2.79021	-4.00054	-0.935762	0.835271	-0.528986	-4.22243	-1.84391	-2.05329	0.0156062	0.0147982	0.524344	0.0566956	-3.66993	-0.209826	-2.70654
823		metabolomics	negative	C28 H44 N4 O11	-0.25	612.301	612.301	611.293	6.859	-1.62639	-2.53118	-1.53561	-0.413697	-0.0773947	0.380214	-2.74444	-3.16085	-3.07105	0.000354101	0.00355925	0.0399831	0.000297384	-1.89773	-0.0369591	-2.99211
828		metabolomics	negative	C37 H34 N4 O15	-0.05	774.202	774.202	773.195	6.654	-3.34172	-3.54414	-2.30661	-0.276746	0.0392989	0.197784	-2.66278	-3.71758	-3.24147	0.000401857	0.000800804	0.937448	0.000623485	-3.06416	-0.0132212	-3.20728
840	NP-019498	metabolomics	negative	C28 H32 O16	1.79	624.169	624.17	623.163	6.502	-0.663324	-1.42552	-0.969865	-0.352726	-0.220303	0.442028	-0.962474	-1.39672	-1.24429	0.0146774	0.0345822	0.811115	0.0167492	-1.01957	-0.0436674	-1.20116
841	Apiin	metabolomics	negative	C26 H28 O14	1.68	564.148	564.149	623.163	6.527	-0.663324	-1.42552	-0.969865	-0.352726	-0.220303	0.442028	-0.962474	-1.39672	-1.24429	0.0146774	0.0345822	0.811115	0.0167492	-1.01957	-0.0436674	-1.20116
846		metabolomics	negative	C21 H30 N4 O5	-1.64	418.222	418.221	417.214	7.408	6.01582	4.36489	2.28092	-2.22039	0.795676	0.069739	6.21306	3.14311	3.4206	0.0236663	0.0364115	0.999588	0.0352364	4.22054	-0.451659	4.25892
849	Sibiricose A3	metabolomics	negative	C19 H26 O13	1.83	462.137	462.138	461.131	4.947	-2.59749	-1.19874	-1.0836	-0.693113	0.156972	0.34089	-2.55474	-2.27142	-1.92512	0.0116386	0.0458727	0.468085	0.0109275	-1.62661	-0.0650836	-2.25043
852	1-Pentofuranosyl-2,4(1H,3H)-pyrimidinedione	metabolomics	negative	C9 H12 N2 O6	-0.65	244.07	244.069	243.062	0.855	-0.983751	-2.43564	-0.956331	-0.439605	0.135655	0.21918	-1.56099	-2.62076	-1.90949	0.0181194	0.0658979	0.527997	0.017041	-1.45857	-0.0282565	-2.03042
861		metabolomics	negative	C10 H20 O6 S	1.51	268.098	268.098	267.091	8.408	-5.49206	-8.00618	-7.79167	-1.23139	-0.999797	1.05243	-5.64401	-7.9496	-7.84409	0.00110334	0.00192688	0.998847	0.00185421	-7.09663	-0.392918	-7.1459
865		metabolomics	negative	C21 H14 N8 O4	-4.85	442.114	442.112	441.104	5.622	-7.3261	-8.05164	-8.6447	-0.140282	0.274955	-0.180002	-7.38583	-8.5013	-8.12858	2.05325e-06	3.40383e-06	0.999985	3.40948e-06	-8.00748	-0.0151096	-8.00524
871		metabolomics	negative	C12 H16 N6 O	-4.84	260.139	260.137	259.13	5.339	-4.85177	-3.27308	-2.68081	-1.20649	-0.666736	0.953636	-4.03324	-2.49724	-3.3579	0.0135768	0.0174976	0.929132	0.0266364	-3.60189	-0.306529	-3.29613
882		metabolomics	negative	C19 H16 N10 O4	3.95	448.136	448.137	447.13	6.681	-1.30733	-1.04846	-1.05645	-0.709768	0.0651372	0.424811	-1.08876	-1.44981	-1.41167	0.011641	0.0269804	0.823444	0.0136472	-1.13741	-0.073273	-1.31675
894		metabolomics	negative	C43 H32 N8 O3 P2	-0.5	770.207	770.207	829.221	6.486	-6.25677	-5.15047	-5.0188	0.144781	0.178759	-0.391139	-5.16991	-5.18229	-5.35863	7.7678e-06	1.20234e-05	0.790399	1.58131e-05	-5.47535	-0.022533	-5.23694
895		metabolomics	negative	C51 H43 O5 P S2	-0.57	830.229	830.228	829.221	6.486	-6.18147	-5.14968	-5.01806	0.144781	0.178759	-0.391139	-5.16901	-5.18157	-5.35777	5.82379e-06	8.98849e-06	0.81036	1.15366e-05	-5.44974	-0.022533	-5.23612
899		metabolomics	negative	C4 H11 N10 O2 P	-1.59	262.08	262.08	261.073	0.875	-2.42574	-3.75343	-1.94258	-0.0701262	0.42399	-0.502644	-2.62439	-2.51795	-3.40589	0.00345805	0.00655306	0.963218	0.00507261	-2.70725	-0.0495933	-2.84941
900		metabolomics	negative	C21 H35 N5 O9 P2 S	-1.08	595.163	595.162	594.155	6.42	-0.904658	-0.966536	-1.29858	-0.0225169	0.182199	-0.182992	-0.541919	-1.14872	-0.709221	0.00445467	0.00442618	0.447552	0.0167598	-1.05659	-0.00776994	-0.799953
918		metabolomics	negative	C25 H43 N O16	1.03	613.258	613.259	612.252	5.609	0.528253	1.38894	0.908758	-0.530086	0.461882	-0.104466	0.693612	1.23702	1.74396	0.0401982	0.0998781	0.765547	0.0410574	0.941983	-0.0575566	1.22487
924	NP-015559	metabolomics	negative	C17 H14 O7	1.17	330.074	330.074	329.067	6.884	-1.97671	-1.19235	-1.50575	-0.780822	-0.041529	0.532407	-2.13075	-1.55627	-1.08499	0.0227369	0.0360833	0.99699	0.0330287	-1.55827	-0.096648	-1.59067
930		metabolomics	negative	C12 H16 N4 O5	-3.65	296.112	296.111	295.104	3.153	1.51615	3.04979	1.68098	-0.456315	0.34216	0.00504277	2.31901	2.6458	2.85855	0.00264459	0.00854733	0.52276	0.0028473	2.08231	-0.0363708	2.60779
935	[Similar to: NP-006255; ΔMass: -106.1513 Da]	metabolomics	negative	C2 H5 N8 O P	-3.2	188.032	188.032	233.03	1.08	2.39101	2.75241	3.57564	-2.20603	-0.123453	0.899394	2.71005	2.6439	2.81402	0.00921809	0.013024	0.971494	0.0167587	2.90635	-0.476697	2.72266
938	10-Undecenoic acid	metabolomics	negative	C11 H20 O2	-0.95	184.146	184.146	229.144	6.959	-0.715675	-0.974531	-1.59085	-0.339418	0.0972046	0.188959	-0.511721	-0.447194	-0.963784	0.0248964	0.0210085	0.316522	0.149708	-1.09369	-0.0177514	-0.6409
939	Dodecanedioic acid	metabolomics	negative	C12 H22 O4	-1.12	230.152	230.152	229.144	6.959	-0.715675	-0.974531	-1.59085	-0.339418	0.0972046	0.188959	-0.511721	-0.447194	-0.963784	0.0248964	0.0210085	0.316522	0.149708	-1.09369	-0.0177514	-0.6409
945		metabolomics	negative	C18 H16 N4 O7	-2.73	400.102	400.101	399.094	5.74	3.33189	4.62128	5.1784	0.581121	-0.701553	-0.169617	3.77107	5.14198	5.01727	0.000540597	0.00110871	0.912341	0.000811226	4.37719	-0.0966828	4.64344
951	4-Hydroxyprolyltyrosine	metabolomics	negative	C14 H18 N2 O5	1.38	294.122	294.122	293.115	5.536	-4.76113	-3.50642	-2.93737	-0.496914	-0.175024	0.491213	-3.67236	-2.94565	-3.16565	0.000867098	0.00108649	0.663365	0.00225617	-3.73497	-0.0602417	-3.26122
958	3-Hydroxydodecanedioic acid	metabolomics	negative	C12 H22 O5	-0.32	246.147	246.147	245.139	6.765	-1.7675	-4.71584	-3.67852	-1.12722	1.13137	-1.50827	-0.726141	0.26353	0.242537	0.0328467	0.065015	0.0385988	0.907258	-3.38729	-0.50137	-0.0733581
966		metabolomics	negative	C28 H22 O18 S	0.78	678.053	678.053	677.046	6.614	-3.13812	-2.19432	-2.42407	0.0659892	0.256113	-0.397941	-1.78449	-2.25992	-1.98169	0.000355419	0.000366644	0.217384	0.00147271	-2.5855	-0.0252795	-2.0087
973		metabolomics	negative	C7 H14 O6 S	-1.52	226.051	226.051	225.043	6.393	-3.07136	-4.9398	-5.12511	-1.40467	-0.225404	0.821253	-2.81941	-5.10094	-4.94374	0.00811371	0.0123646	0.9951	0.0136953	-4.37876	-0.269606	-4.28803
982		metabolomics	negative	C26 H33 N8 O13 P	1	696.19	696.191	695.184	6.55	-5.13939	-4.53705	-5.38048	0.133952	-1.2752	0.574863	-3.81791	-5.41767	-4.76973	0.000425655	0.000614637	0.845918	0.00092653	-5.01897	-0.188794	-4.66844
996	[Similar to: NP-020327; ΔMass: -94.0780 Da]	metabolomics	negative	C15 H10 N4 O4	-3.52	310.07	310.069	309.062	6.196	-4.22906	-4.36139	-3.49142	0.0362725	-0.476846	0.328828	-4.53404	-4.55206	-3.94248	2.30804e-05	5.27414e-05	0.636881	3.38355e-05	-4.02729	-0.0372486	-4.34286
1002		metabolomics	negative	C23 H33 N4 O3 P3 S	-0.35	538.149	538.148	537.141	7.459	1.78477	-0.438286	1.07252	-0.0568541	-0.719311	0.51728	-0.890388	-1.47073	-3.23496	0.0478312	0.567547	0.0432384	0.165288	0.806337	-0.086295	-1.86536
1004		metabolomics	negative	C24 H39 N4 O4 P3	4.65	540.218	540.221	585.219	6.022	2.3777	1.14329	2.66085	-0.0367222	0.257992	-0.27	3.03354	1.71383	1.45584	0.015495	0.0242149	0.999912	0.0238645	2.06061	-0.0162434	2.06774
1015	Aderbasib	metabolomics	negative	C21 H28 N4 O5	-1.23	416.206	416.205	415.198	6.909	-0.734308	-1.66141	0.845126	-0.0611327	-0.869226	0.579227	2.55158	1.71847	2.0225	0.0218908	0.846394	0.024966	0.0486557	-0.516864	-0.117044	2.09752
1026		metabolomics	negative	C26 H24 N4 O11	-1.55	568.144	568.143	567.136	6.047	2.84798	3.92022	4.74564	0.352898	-0.0284711	-0.429697	3.3169	3.93031	4.75862	0.000772083	0.00149559	0.958989	0.0011989	3.83794	-0.03509	4.00194
1029		metabolomics	negative	C24 H30 N10 O8	2.74	586.225	586.226	567.209	6.134	6.0189	3.7839	4.08042	0.67669	-0.142649	-1.01253	5.66253	3.18864	4.02477	0.00335255	0.00470565	0.929371	0.00673093	4.62774	-0.159495	4.29198
1030		metabolomics	negative	C32 H34 N4 O2 P2	2.5	568.216	568.217	567.21	6.141	5.55663	3.384	3.61815	0.214421	-0.0658853	-0.177224	5.20026	2.72637	3.5625	0.00394362	0.0053335	0.90327	0.00821383	4.18626	-0.00956287	3.82971
1031		metabolomics	negative	C42 H36 N4 O8 P2	0.52	786.201	786.201	785.194	6.362	-5.14128	-3.51277	-3.33947	-0.133569	0.206182	-0.0972775	-2.90323	-3.89162	-4.17019	0.000750631	0.00104157	0.82499	0.00168193	-3.99784	-0.00822155	-3.65501
1033	carbazeran	metabolomics	negative	C18 H24 N4 O4	-2.59	360.18	360.179	359.171	6.721	-2.97552	-2.09267	-0.966358	0.0351533	-0.340897	0.245841	-2.5332	-4.65043	-2.63354	0.0135984	0.0836757	0.286332	0.0115734	-2.01151	-0.0199674	-3.27239
1035		metabolomics	negative	C17 H14 N4 O4	-2.7	338.101	338.101	337.093	6.547	3.32812	4.05678	6.34824	-0.268104	0.297217	-0.0880126	4.87172	4.77875	5.63101	0.00115383	0.00268083	0.79607	0.00153651	4.57771	-0.0196331	5.09383
1042		metabolomics	negative	C13 H4 N5 O11 P	2.9	436.964	436.966	435.958	1.233	-5.33362	-2.95038	-3.62856	-1.15163	0.925746	-0.621006	-4.34912	-2.11086	-2.07717	0.0242597	0.0223623	0.525794	0.08968	-3.97085	-0.282297	-2.84572
1044		metabolomics	negative	C17 H30 O8	1.23	362.194	362.195	361.187	7.563	-2.99626	-4.06844	-6.59533	-1.06155	-0.458106	0.842329	-4.07188	-4.07352	-5.25621	0.00902451	0.0137595	0.996197	0.0150713	-4.55335	-0.225776	-4.4672
1045		metabolomics	negative	C17 H24 N4 O2	-2.49	316.19	316.189	361.187	7.566	-2.99626	-4.11265	-6.13928	-1.06155	-0.458106	0.842329	-2.17786	-4.08003	-5.25621	0.0210304	0.0246309	0.871748	0.0449465	-4.41606	-0.225776	-3.83803
1047		metabolomics	negative	C4 H11 N10 O2 P	-0.96	262.08	262.08	261.073	1.071	-5.65531	-3.3382	-1.48364	-0.965909	0.39992	0.224793	-3.85576	-2.49397	-3.0545	0.0402622	0.0488417	0.943373	0.0733692	-3.49238	-0.113732	-3.13474
1064		metabolomics	negative	C21 H32 N4 O9	-1.55	484.217	484.216	483.209	6.925	-4.24166	-4.71877	-6.89302	-0.726819	1.19948	-3.33363	-5.4314	-5.11289	-6.18648	0.019916	0.0350915	0.972156	0.0268292	-5.28448	-0.953655	-5.57692
1065		metabolomics	negative	C26 H39 Cl N4 O9	-0.32	586.241	586.24	585.233	5.607	0.896505	1.72357	0.831827	-0.721968	0.267475	0.250999	1.09079	1.41565	1.70511	0.0181849	0.0438609	0.793991	0.0201496	1.15063	-0.0678313	1.40385
1070	Sibrafiban	metabolomics	negative	C20 H28 N4 O6	-1.16	420.201	420.2	419.193	6.577	-3.5155	-3.65399	-5.29463	-0.323614	0.672088	-0.718909	-2.71336	-4.89285	-4.97692	0.00414167	0.00698515	0.998757	0.00666099	-4.15471	-0.123478	-4.19438
1073		metabolomics	negative	C38 H59 N7 O18 S	0.33	933.364	933.364	932.357	5.79	-0.234682	1.14294	2.72779	-1.02937	-0.547729	0.868671	-0.96294	-2.33197	-1.9836	0.0454918	0.315199	0.0382904	0.28518	1.21202	-0.236143	-1.7595
1077		metabolomics	negative	C25 H22 N4 O9	-1.29	522.139	522.138	503.12	6.647	-1.90041	-1.36498	-3.28179	0.188954	-0.184077	-0.0293649	-1.52725	-2.28059	-1.8991	0.0100559	0.0121712	0.848928	0.022499	-2.18239	-0.00816287	-1.90232
1078		metabolomics	negative	C21 H16 N10 O6	4.41	504.125	504.128	503.12	6.639	-2.86801	-1.36498	-3.28179	0.188954	-0.184077	-0.0293649	-1.10114	-2.0214	-1.92151	0.00954751	0.00850753	0.344064	0.0478495	-2.50493	-0.00816287	-1.68135
1080		metabolomics	negative	C25 H14 N8 O4	-3.94	490.114	490.112	489.105	6.556	2.62384	3.12297	2.95049	-1.20293	0.293096	0.4226	2.05173	3.32249	3.04215	0.00206096	0.00321589	0.983775	0.00376587	2.8991	-0.162411	2.80546
1081		metabolomics	negative	C23 H16 N4 O6	-1.55	444.107	444.106	489.105	6.553	3.16825	3.66737	3.49489	-1.16906	0.424748	0.278521	2.59614	3.86689	3.58656	0.000790672	0.00127435	0.983275	0.00146652	3.44351	-0.155263	3.34986
1084		metabolomics	negative	C19 H20 N4 O9	-1.63	448.123	448.122	447.115	4.534	1.75534	2.94592	3.18415	-0.62301	0.56271	-0.194882	2.27483	2.92746	2.88176	0.00195802	0.00351783	0.989989	0.00311102	2.62847	-0.0850609	2.69468
1087		metabolomics	negative	C27 H47 N2 O15 P3	-0.89	732.219	732.218	731.211	6.588	-2.77354	-2.78374	-2.13223	0.0321147	-0.0708788	0.0362323	-1.63218	-2.49326	-2.0438	0.000176813	0.000192685	0.225545	0.000657051	-2.56317	-0.000843956	-2.05641
1091		metabolomics	negative	C4 H13 N7 O2 P2 S	1.59	285.033	285.033	284.026	1.662	-1.11135	-2.23518	-1.78741	-0.715497	0.283316	0.231451	-1.04564	-1.97643	-1.69232	0.0170302	0.0221214	0.945884	0.032114	-1.71131	-0.0669097	-1.57146
1103		metabolomics	negative	C24 H30 N4 O9	-0.26	518.201	518.201	517.193	7.133	-3.52285	-1.6365	-2.78476	-1.06303	-0.994017	1.01385	-4.12778	-2.54174	-2.43482	0.0377122	0.0762132	0.892326	0.0431068	-2.64804	-0.347731	-3.03478
1107	NP-021698	metabolomics	negative	C11 H13 N O4	-1.57	223.084	223.084	222.077	4.839	-2.75255	-2.17394	-2.05331	-0.411973	-0.345523	0.547334	-2.97938	-2.628	-2.58653	0.000361745	0.00106706	0.471027	0.00043322	-2.3266	-0.0700541	-2.7313
1118		metabolomics	negative	C9 H4 N10 O7 S2	0.74	427.971	427.971	426.964	0.895	-4.10683	-2.21155	-4.39319	-0.953748	0.909923	-0.725553	-4.25854	-2.68009	-3.27746	0.0117108	0.0165585	0.978306	0.0207355	-3.57052	-0.256459	-3.40536
1119		metabolomics	negative	C10 H25 N4 O3 P	4.5	280.166	280.168	559.328	7.116	2.98278	3.35827	0.331519	-0.678588	-0.733137	0.826704	3.23308	2.7492	4.25447	0.0238291	0.097546	0.472361	0.021431	2.22419	-0.195007	3.41225
1120		metabolomics	negative	C24 H34 N4 O8	-1.54	506.238	506.237	565.251	7.189	-4.66631	-2.89007	-3.29044	-0.818772	0.0709772	0.467434	-4.83735	-3.66663	-3.58723	0.00145024	0.00338948	0.795337	0.00190579	-3.61561	-0.0934536	-4.0304
1121		metabolomics	negative	C26 H38 N4 O10	-1.79	566.259	566.258	565.25	7.172	-4.25827	-2.89007	-3.29044	-0.818772	0.0709772	0.467434	-4.56832	-3.66663	-3.58723	0.00060828	0.0015501	0.669313	0.000780655	-3.47959	-0.0934536	-3.94073
1125		metabolomics	negative	C37 H39 Cl N4 O15	-0.24	814.21	814.21	813.203	6.5	-5.26981	-6.60116	-6.96219	-0.0389081	0.26062	-0.271226	-5.15213	-6.80019	-6.66218	7.44102e-05	0.000128765	0.992295	0.000137638	-6.27772	-0.0165047	-6.20483
1131		metabolomics	negative	C19 H24 N4 O5	-2.23	388.175	388.174	387.167	5.701	-1.98883	-1.10288	-1.93137	-0.618707	0.430398	0.0016438	-2.3683	-1.78812	-1.93007	0.00389526	0.0113177	0.626826	0.00432915	-1.67436	-0.0622217	-2.02883
1132	3-[4-(Sulfooxy)phenyl]-2-oxiranecarboxylic acid	metabolomics	negative	C9 H8 O7 S	0.44	259.999	259.999	258.992	5.293	5.05433	6.45094	6.11343	-0.233446	0.298384	-0.12087	5.30755	5.80192	7.05219	5.52781e-05	0.000108369	0.944832	9.11403e-05	5.8729	-0.0186439	6.05389
1133		metabolomics	negative	C4 H15 N10 O3 P3 S3	3.31	439.97	439.972	438.965	1.214	-3.95894	-2.68515	-3.61191	-0.891884	0.934239	-0.86195	-3.79269	-2.39996	-2.58532	0.00758093	0.00874405	0.760621	0.0190632	-3.41867	-0.273199	-2.92599
1135		metabolomics	negative	C26 H52 O10	1.77	524.356	524.357	523.35	7.109	3.94658	3.32094	1.59089	-0.307422	-0.10849	0.338404	4.11319	2.88867	2.96523	0.00490254	0.0109195	0.852704	0.00624729	2.9528	-0.025836	3.32236
1143		metabolomics	negative	C6 H8 N4 O P2 S2	-0.79	277.961	277.961	276.954	0.666	-0.117141	-0.0275806	-0.570941	-0.393965	0.377336	-0.0892303	-1.18526	-0.895965	-0.742602	0.0261735	0.713393	0.0710563	0.0266648	-0.238554	-0.0352866	-0.941275
1146		metabolomics	negative	C23 H23 N2 O10 P	-3.37	518.109	518.107	577.121	6.51	-1.17825	-0.981797	-1.62866	-0.381644	0.472867	-0.243706	-0.659706	-1.45233	-1.04093	0.0208644	0.0229658	0.798976	0.0498855	-1.2629	-0.0508278	-1.05099
1147		metabolomics	negative	C29 H29 N2 O5 P3	-1.36	578.129	578.128	577.121	6.508	-1.17825	-0.981797	-1.62866	-0.381644	0.472867	-0.243706	-0.659706	-1.45233	-1.04093	0.0208644	0.0229658	0.798976	0.0498855	-1.2629	-0.0508278	-1.05099
1170		metabolomics	negative	C27 H47 N4 O9 P3	1.62	664.256	664.257	663.249	5.609	0.952566	1.11697	0.683934	-0.468954	0.568604	-0.33202	1.10529	0.89721	1.32927	0.0161193	0.0382299	0.806147	0.0181946	0.917824	-0.0774564	1.11059
1176		metabolomics	negative	C37 H34 N4 O15	0.09	774.202	774.202	773.195	6.585	-2.44729	-2.29171	-1.67891	-0.236091	0.079783	0.129742	-1.62079	-2.28191	-1.75733	0.000410045	0.000529605	0.63824	0.00105345	-2.13931	-0.00885526	-1.88668
1178		metabolomics	negative	C7 H15 N6 O3 P	4.56	262.094	262.096	261.088	5.603	-3.63505	-2.23981	-4.02991	-0.752004	0.0192544	0.477974	-3.37506	-2.40082	-3.47095	0.00294582	0.00416556	0.929898	0.00591544	-3.30159	-0.0849253	-3.08228
1179	1,2,3,4-Tetrahydro-Î²-carboline-3-carboxylic acid	metabolomics	negative	C12 H12 N2 O2	0.08	216.09	216.09	261.088	5.592	-3.63505	-2.23981	-4.02991	-0.752004	0.0192544	0.477974	-3.58352	-2.40082	-2.57589	0.00376904	0.00454141	0.753695	0.00942232	-3.30159	-0.0849253	-2.85341
1180	1,2,3,4-Tetrahydro-Î²-carboline-3-carboxylic acid	metabolomics	negative	C12 H12 N2 O2	-0.78	216.09	216.09	261.088	5.684	-3.38646	-2.83064	-4.01078	-0.768075	-0.399509	0.726555	-3.27394	-3.03423	-3.22237	0.000704729	0.00101449	0.873792	0.00150647	-3.40929	-0.14701	-3.17685
1182		metabolomics	negative	C14 H8 N4 O4	-4.56	296.055	296.053	295.046	5.868	-2.27693	-3.93973	-4.02932	-1.68835	-0.684025	1.04774	-2.24771	-4.19637	-3.91443	0.0294068	0.0449727	0.999127	0.042842	-3.41532	-0.441543	-3.45284
1198		metabolomics	negative	C11 H10 N5 O2 P S	-0.6	307.029	307.029	306.022	1.055	-1.24972	-2.07075	-1.23563	-0.494412	-0.510397	0.66732	-2.53882	-1.93872	-1.9486	0.00781709	0.0364022	0.365574	0.00713442	-1.5187	-0.112496	-2.14205
1201		metabolomics	negative	C24 H33 N10 O5 P	0.11	572.237	572.237	571.23	13.612	3.17433	1.4436	2.74265	-1.33041	-0.788201	1.01669	6.27717	4.54118	3.96769	0.00349244	0.0491139	0.0786903	0.00281518	2.45353	-0.367305	4.92868
1202		metabolomics	negative	C11 H29 N8 O3 P S	-0.41	384.182	384.182	383.175	7.237	-5.04709	-6.38235	-6.13954	-1.15785	0.218738	0.473116	-5.14565	-6.38244	-6.57439	0.0001488	0.00028857	0.959348	0.000242888	-5.85632	-0.155332	-6.03416
1203		metabolomics	negative	C15 H5 N7 O2	0.79	315.05	315.051	314.043	6.614	-2.61214	-2.18577	-2.2115	-0.182271	-0.034513	0.191972	-1.98895	-2.00121	-1.51042	4.90067e-05	5.15226e-05	0.0922151	0.000207218	-2.33647	-0.00827063	-1.83352
1204		metabolomics	negative	C33 H50 N5 O14 P	1.23	771.309	771.31	770.303	5.925	0.756733	1.67229	2.26997	0.0065646	0.204895	-0.246674	0.986981	-0.542644	-0.185061	0.043514	0.0566152	0.0713082	0.981445	1.56633	-0.0117383	0.0864253
1222		metabolomics	negative	C9 H22 N6 O15 P2	2.85	516.062	516.063	515.056	1.216	-3.90713	-1.72201	-3.04679	-1.52844	-0.244396	0.855334	-3.92798	-4.26132	-4.39707	0.00647343	0.03581	0.285283	0.00571967	-2.89197	-0.305832	-4.19546
1240		metabolomics	negative	C28 H31 N O3 P2 S	3.23	523.15	523.152	522.144	5.646	-3.84523	-2.82461	-2.19647	-0.404391	-0.0995679	0.390814	-2.24866	-2.85128	-2.84373	0.00140675	0.00184921	0.793161	0.00329271	-2.95543	-0.0377153	-2.64789
1248	{[(2E)-3-(4-Hydroxyphenyl)-2-propenoyl]oxy}malonic acid	metabolomics	negative	C12 H10 O7	0.73	266.043	266.043	265.036	5.582	-2.75342	-1.40438	-2.87635	-0.411061	-0.920682	0.782132	-2.69476	-1.59769	-1.796	0.0276382	0.0317361	0.872956	0.0584772	-2.34472	-0.183204	-2.02948
1253		metabolomics	negative	C20 H26 N4 O12	-2.12	514.155	514.154	513.146	5.44	-6.51413	-5.89836	-1.58734	-0.816721	0.142691	0.409589	-6.52516	-6.25306	-4.92288	0.012013	0.0350944	0.656955	0.0125204	-4.66661	-0.0881473	-5.90037
1266		metabolomics	negative	C13 H15 N4 O4 P S	4.07	354.055	354.057	353.049	4.668	-6.40062	-8.16065	-8.32201	-0.682931	0.48135	-0.027598	-6.40857	-8.26573	-8.28054	8.54349e-05	0.000153958	0.999464	0.000151226	-7.62776	-0.076393	-7.65162
1270		metabolomics	negative	C39 H30 N6 O	0.09	598.248	598.248	597.241	6.704	-2.67636	-1.11556	-3.71618	-0.025699	-0.322235	0.284308	-3.12561	-1.28523	-2.31424	0.0335624	0.0410341	0.938993	0.0623553	-2.5027	-0.0212088	-2.24169
1271	N-(Ammonioacetyl)tyrosyltyrosylprolylthreonine	metabolomics	negative	C29 H38 N5 O9	-4.48	600.267	600.264	599.257	6.728	-2.50562	-0.85328	-3.54657	-0.785663	-0.0599586	0.546584	-3.04148	-1.98816	-2.05196	0.0414976	0.0634715	0.996766	0.0576862	-2.30182	-0.0996792	-2.36053
1275		metabolomics	negative	C22 H16 N4 O8	-1.83	464.097	464.096	463.089	6.338	0.599185	2.09343	1.17971	-0.549285	0.0583495	0.350913	0.799669	1.02686	1.13898	0.044302	0.0449039	0.765055	0.10982	1.29078	-0.0466742	0.988501
1286		metabolomics	negative	C16 H4 N4 O3	-2.56	300.028	300.028	299.02	6.614	-3.75562	-2.53798	-2.65185	-0.220476	-0.135866	0.300528	-2.62089	-2.72566	-2.84232	0.000247931	0.000348826	0.757954	0.000570775	-2.98182	-0.018605	-2.72962
1289		metabolomics	negative	C11 H29 N8 P3	-3.84	366.173	366.171	365.164	8.889	-4.09432	-6.88433	-6.02901	-1.17369	-0.378853	0.838076	-4.30329	-6.83442	-6.63091	0.00275937	0.00518781	0.969034	0.00413093	-5.66922	-0.238155	-5.92288
1290		metabolomics	negative	C16 H18 O S5	-3.96	385.996	385.995	384.987	4.665	-6.03362	-7.75729	-7.92044	-1.3143	0.0388887	0.651277	-6.0758	-7.88866	-7.87719	0.000219834	0.000394841	0.998536	0.000381553	-7.23712	-0.208045	-7.28055
1295		metabolomics	negative	C9 H26 N10 O3 S	-4.7	354.191	354.189	353.182	6.507	1.68396	1.29559	-0.221187	-0.384883	0.676786	-0.653843	1.79879	2.05777	1.99867	0.0332594	0.252222	0.256424	0.0277525	0.919454	-0.120647	1.95174
1300		metabolomics	negative	C28 H22 N4 O9	-0.97	558.139	558.138	557.131	6.566	-2.18483	-1.69572	-3.43432	0.0903312	-0.924949	0.49435	-0.667378	-2.01583	-1.04188	0.0298367	0.0248456	0.224344	0.256276	-2.43829	-0.113422	-1.2417
1303		metabolomics	negative	C13 H14 N4 O3 S	-3.4	306.079	306.078	305.07	5.732	-2.91231	-1.28516	-1.73269	-0.95412	0.0211033	0.554941	-3.27477	-1.77027	-1.539	0.0466645	0.0834383	0.947849	0.0563315	-1.97672	-0.126025	-2.19468
1306	(3E)-4-(1,2,4-Trihydroxy-2,6,6-trimethylcyclohexyl)-3-buten-2-one	metabolomics	negative	C13 H22 O4	0.77	242.152	242.152	301.166	7.299	-1.56927	-1.8721	-2.11596	0.28375	-0.0588284	-0.281734	-0.958849	-1.53379	-1.92825	0.0018558	0.00197271	0.45483	0.00637547	-1.85245	-0.0189376	-1.47363
1316		metabolomics	negative	C22 H28 O10	1.66	452.168	452.169	497.167	5.43	0.82032	1.29861	0.981855	-0.621222	-0.0967818	0.500561	1.48762	1.01635	1.46324	0.00989812	0.0290524	0.649317	0.0104169	1.0336	-0.072481	1.3224
1317	(2R,2'R,3R,4'R,4a'R,5S,5'S,6'R,8a'S)-5'-(Carboxymethyl)-5'-formyl-5-(3-furyl)-2,4',6'-trihydroxy-2',8a'-bis(hydroxymethyl)octahydro-2'H-spiro[furan-3,1'-naphthalene]-4a'(5'H)-carboxylic acid	metabolomics	negative	C23 H30 O12	1.58	498.174	498.175	497.167	5.427	0.82032	1.29861	0.981855	-0.621222	-0.0967818	0.500561	1.48762	1.01635	1.46324	0.00989812	0.0290524	0.649317	0.0104169	1.0336	-0.072481	1.3224
1324		metabolomics	negative	C7 H8 N8 O	2.66	220.082	220.083	219.077	1.389	-3.08677	-2.82628	-3.44923	-0.882973	0.0124139	0.535166	-2.43469	-3.37654	-2.16465	0.00149523	0.00176699	0.619158	0.00417125	-3.12076	-0.111798	-2.65863
1339		metabolomics	negative	C26 H21 N5 O2 S	4.41	467.142	467.144	526.158	5.049	-1.77007	-1.01651	-2.29947	-0.267612	-0.229054	0.396283	-2.10691	-1.17264	-1.80631	0.0107463	0.0169902	1	0.016993	-1.69535	-0.0334612	-1.69529
1340		metabolomics	negative	C22 H30 N3 O10 P	-4	527.167	527.165	526.158	5.049	-1.77007	-1.01651	-2.29947	-0.267612	-0.229054	0.396283	-2.10691	-1.17264	-1.80631	0.0107463	0.0169902	1	0.016993	-1.69535	-0.0334612	-1.69529
1354		metabolomics	negative	C17 H18 N4 O6	-1.86	374.123	374.122	373.114	4.822	-3.63217	-1.48677	-1.72325	0.0943423	0.131703	-0.256985	-0.77665	-1.43214	-1.20298	0.0231284	0.0191371	0.204362	0.211742	-2.28073	-0.0103131	-1.13726
1367		metabolomics	negative	C26 H38 N7 O16 P	-0.92	735.211	735.211	734.203	6.83	2.41173	2.30216	2.16628	-0.694071	-2.00254	1.09243	3.62887	1.59132	2.59747	0.0216101	0.0414275	0.933272	0.0270965	2.29339	-0.534727	2.60588
1373		metabolomics	negative	C22 H32 N4 O3	-2	400.247	400.247	459.261	6.94	-2.57162	-2.92522	-4.00613	-1.89757	-0.737976	1.09222	-2.76184	-4.72321	-4.3809	0.0236887	0.0664211	0.69235	0.0239916	-3.16766	-0.51444	-3.95532
1389		metabolomics	negative	C28 H42 N4 O4	-0.93	498.321	498.32	543.318	8.664	1.78802	1.29095	1.82351	-1.08767	0.620356	-0.0112622	2.57928	0.668238	1.62349	0.0441027	0.0632868	0.999844	0.0646327	1.63416	-0.159524	1.62367
1392		metabolomics	negative	C22 H30 N4 O11	-1.2	526.191	526.19	525.183	5.617	-6.09041	-3.6656	-2.94732	-0.824832	0.702971	-0.30829	-6.15014	-2.80518	-3.26119	0.0246352	0.034401	0.990177	0.0404188	-4.23444	-0.143384	-4.07217
1393		metabolomics	negative	C35 H33 N2 O5 P3	-0.39	654.16	654.16	653.153	6.742	-1.34581	-1.25465	-2.97767	-0.603757	0.0983995	0.346392	-1.25482	-1.61306	-1.2921	0.0318458	0.0308875	0.655861	0.0946187	-1.85938	-0.0529886	-1.38666
1397		metabolomics	negative	C14 H12 N4 O4	-3.67	300.086	300.085	299.077	5.306	-2.44554	-1.79596	-2.16376	-0.510337	0.301412	0.0916541	-2.10681	-1.99751	-0.644096	0.00940958	0.00909065	0.493561	0.0349054	-2.13509	-0.0390901	-1.5828
1400	[Similar to: D-(+)-Tryptophan; ΔMass: 67.9878 Da]	metabolomics	negative	C8 H13 N6 O3 P	-3.84	272.079	272.078	271.07	4.418	-2.74487	-1.62543	-1.46599	-0.0745268	-0.0952884	0.156088	-2.33444	-1.36372	-1.90137	0.00491629	0.00730974	0.979454	0.00891629	-1.94543	-0.00457585	-1.86651
1403		metabolomics	negative	C21 H29 N2 O2 P S	-0.14	404.169	404.169	385.151	6.504	-3.15321	-1.59532	-1.56818	-1.07999	0.131168	0.517817	-2.19399	-3.73581	-2.11298	0.0290016	0.0779705	0.719288	0.0294321	-2.10557	-0.143668	-2.68093
1404		metabolomics	negative	C12 H27 N4 O8 P	3.74	386.157	386.158	385.151	6.504	-3.15321	-1.59532	-1.56818	-1.07999	0.131168	0.517817	-2.19399	-3.73581	-2.11298	0.0290016	0.0779705	0.719288	0.0294321	-2.10557	-0.143668	-2.68093
1405		metabolomics	negative	C7 H18 N O9 P3	-2.53	353.019	353.019	352.011	4.42	-2.11316	-1.78806	-2.13425	-0.159499	-0.191045	0.297124	-2.40463	-1.00284	-1.40868	0.00406557	0.00432654	0.557005	0.0129413	-2.01182	-0.0178064	-1.60539
1425		metabolomics	negative	C18 H45 N6 O15 P3 S	-1.2	710.188	710.187	769.201	6.582	-2.60317	-3.03714	-3.63893	-0.704396	0.694727	-0.381344	-2.28111	-3.17682	-2.65012	0.0015197	0.00188148	0.703073	0.00389683	-3.09308	-0.130338	-2.70268
1428		metabolomics	negative	C32 H57 N2 O12 P	-2.21	692.365	692.363	737.362	8.687	2.66129	1.35508	1.97819	-1.65972	0.434421	0.413735	0.533031	-1.53821	-0.594766	0.0381525	0.0696243	0.0465342	0.944107	1.99819	-0.27052	-0.533315
1433	(+/-)-pantetheine	metabolomics	negative	C11 H22 N2 O4 S	0.64	278.13	278.13	277.123	5.537	-6.91662	-8.18489	-7.96963	-0.374401	0.500773	-0.297603	-6.94165	-8.48377	-5.78689	8.96393e-05	0.000128377	0.701457	0.000207445	-7.69038	-0.057077	-7.07077
1436	4-Allyl-2-hydroxy-6-methoxyphenyl hydrogen sulfate	metabolomics	negative	C10 H12 O6 S	0.52	260.035	260.036	259.028	4.643	-4.75881	-2.59482	-2.95314	-1.05089	-2.75753	1.24455	-4.80099	-4.60613	-4.35234	0.0363732	0.12364	0.576881	0.0335375	-3.43559	-0.854622	-4.58649
1438		metabolomics	negative	C22 H24 N3 O9 P	-4.57	505.125	505.123	504.115	5.813	2.41641	3.90052	2.15402	0.149791	0.0991949	-0.287333	2.20614	3.60673	3.17374	0.00308235	0.00597889	0.951386	0.00446751	2.82365	-0.0127822	2.99554
1448	Citric acid	metabolomics	negative	C6 H8 O7	-3.8	192.027	192.026	191.019	4.97	1.18106	1.39767	1.57772	-0.114822	-0.976116	0.64907	1.2268	1.58131	1.38209	0.0131867	0.0209676	0.999571	0.0203121	1.38548	-0.147289	1.39673
1449	Hexaric acid	metabolomics	negative	C6 H10 O8	-3.32	210.038	210.037	191.019	4.966	1.70791	1.92451	2.10457	-0.280424	-0.449266	0.530306	1.75365	2.10816	1.90894	0.000523699	0.000925606	0.999091	0.000897636	1.91233	-0.0664613	1.92358
1451	(+/-)-pantetheine	metabolomics	negative	C11 H22 N2 O4 S	0.87	278.13	278.13	277.123	5.456	-6.8548	-6.29028	-6.14556	-0.49166	0.469594	-0.145487	-5.97654	-5.75398	-5.61382	1.334e-06	1.77412e-06	0.16016	3.15077e-06	-6.43022	-0.055851	-5.78145
1473		metabolomics	negative	C14 H26 S2	-2.87	258.148	258.147	317.161	6.663	-1.63392	-3.32505	-2.95369	-1.64433	0.171952	0.635544	-1.55088	-1.04065	-1.30701	0.0446179	0.0379704	0.227498	0.387323	-2.63755	-0.278945	-1.29951
1485		metabolomics	negative	C20 H22 N10 O8 S	-1.18	562.134	562.134	561.127	6.159	3.2537	3.38272	3.22054	-0.135091	0.284836	-0.199063	2.84453	3.01026	2.73433	9.3713e-07	1.28563e-06	0.0617907	2.49804e-06	3.28565	-0.0164395	2.86304
1491		metabolomics	negative	C14 H12 O9	-0.16	324.048	324.048	323.041	5.95	-1.44524	-0.929284	-1.09536	-0.531197	0.0114744	0.37855	-1.40926	-1.73064	-1.06458	0.00795585	0.0217007	0.69862	0.00877424	-1.15663	-0.0470575	-1.40149
1496		metabolomics	negative	C16 H14 N4 O6	-3.86	358.091	358.09	357.083	5.79	-2.55239	-2.64835	-2.82931	-0.265492	0.0498239	0.180079	-2.32115	-2.50446	-2.29933	2.26021e-06	2.75666e-06	0.150485	5.66883e-06	-2.67668	-0.0118628	-2.37498
1500		metabolomics	negative	C9 H11 N O5 S	-0.04	245.036	245.036	244.029	5.445	-5.17919	-6.62391	-6.70345	-0.900088	-0.0199628	0.563537	-5.23553	-5.06886	-6.77728	0.000215705	0.000308969	0.780712	0.000486673	-6.16885	-0.118838	-5.69389
1531	1-O-(4-coumaroyl)-beta-D-glucose	metabolomics	negative	C15 H18 O8	0.91	326.1	326.1	325.093	5.509	-2.14722	-0.943195	-1.20918	0.208393	0.193555	-0.512469	-1.90231	-1.20058	-1.19693	0.0205013	0.0313023	1	0.0312952	-1.4332	-0.0368405	-1.43328
1532		metabolomics	negative	C13 H14 O6	1.27	266.079	266.079	325.093	5.493	-2.14722	-0.943195	-1.20918	0.208393	0.193555	-0.512469	-1.90231	-1.20058	-1.19693	0.0205013	0.0313023	1	0.0312952	-1.4332	-0.0368405	-1.43328
1533		metabolomics	negative	C30 H50 N6 O5 P2	4.54	636.332	636.335	635.327	7.107	3.11121	3.0546	1.66056	-0.228597	-0.195719	0.348683	3.73058	2.77387	2.73277	0.00154987	0.00428003	0.630716	0.00183902	2.60879	-0.0252109	3.07907
1534		metabolomics	negative	C27 H45 N8 O2 P S	2.41	576.312	576.314	635.327	7.109	3.11121	3.0546	1.66056	-0.228597	-0.195719	0.348683	3.73058	2.77387	2.73277	0.00154987	0.00428003	0.630716	0.00183902	2.60879	-0.0252109	3.07907
1537		metabolomics	negative	C13 H18 N4 O5 S	-3.01	342.1	342.099	341.091	4.574	-1.26854	-1.28115	-0.838341	0.254903	-0.296295	-0.0110018	-0.686019	-1.58175	-1.19361	0.00960998	0.0160583	0.995668	0.0145612	-1.12934	-0.0174645	-1.15379
1551		metabolomics	negative	C9 H13 N O4 P2	-4.42	261.032	261.031	260.024	1.427	-1.61354	-0.608867	-1.88629	-0.37835	0.426503	-0.173464	-1.46967	-1.07202	-1.06502	0.0277489	0.0329396	0.90463	0.0555809	-1.36957	-0.0417703	-1.20224
1557	cis-4-Decenedioic acid	metabolomics	negative	C10 H16 O4	-4.06	200.105	200.104	181.086	6.242	-1.25104	-1.20037	-1.71041	-0.681859	-0.526749	0.750625	-1.44676	-1.20779	-1.84412	0.0337706	0.0595072	0.961915	0.0428676	-1.38727	-0.152661	-1.49956
1558		metabolomics	negative	C12 H22 N10 O5 P2 S	4.6	480.097	480.099	479.092	2.152	-3.58701	-1.90283	-5.55502	-0.209623	0.264251	-0.0981585	-3.14047	-2.63115	-3.01734	0.0131137	0.0138171	0.685032	0.0368878	-3.68162	-0.0145102	-2.92965
1560		metabolomics	negative	C35 H38 O12 S2	0.61	714.18	714.181	713.174	6.512	-3.37434	-3.05896	-5.18991	-0.19411	0.367964	-0.259535	-4.00836	-3.86768	-4.0308	0.000664377	0.00123019	0.984857	0.00107992	-3.8744	-0.02856	-3.96895
1561		metabolomics	negative	C51 H41 O4 P	0.32	748.274	748.274	747.267	6.887	4.3044	3.38319	4.91406	0.229993	-1.10552	0.44619	3.7526	0.768706	2.04693	0.00798571	0.0065108	0.137421	0.0866048	4.20055	-0.143114	2.18941
1562		metabolomics	negative	C35 H51 N4 O6 P3 S	0.86	748.274	748.275	747.267	6.83	3.44145	2.98038	4.51125	-0.652408	-0.052504	0.484933	3.71899	0.105559	1.42729	0.0249887	0.0207161	0.207805	0.22727	3.64436	-0.0733262	1.75061
1565		metabolomics	negative	C36 H40 N4 O12	-0.09	720.264	720.264	719.257	6.531	2.72079	1.67856	2.41895	-0.310264	0.00943683	0.247251	2.49968	1.06484	1.05446	0.00858697	0.00772649	0.350276	0.0418612	2.27277	-0.0178587	1.53966
1569		metabolomics	negative	C30 H34 N4 O2 S	3.76	514.24	514.242	513.235	6.784	-2.19155	-2.21839	-4.21464	-0.913059	0.105443	0.478317	-2.68189	-2.05327	-3.0887	0.0128867	0.0165115	0.921694	0.0256558	-2.87486	-0.109766	-2.60795
1570		metabolomics	negative	C17 H17 N5 O6	-3.35	387.118	387.117	386.109	5.609	-4.85736	-5.11493	-7.49003	0.0599389	0.381462	-0.610617	-5.46708	-4.95816	-5.18928	0.000417326	0.00055411	0.694856	0.00102546	-5.82077	-0.0564051	-5.20484
1578		metabolomics	negative	C42 H38 N4 O15	0.16	838.233	838.234	837.226	7.03	2.31225	2.42137	2.62751	-0.407494	-0.725639	0.714873	3.64543	2.18544	3.0942	0.00174203	0.00508991	0.584026	0.00199838	2.45371	-0.13942	2.97502
1582		metabolomics	negative	C18 H25 N4 O12 P	2.43	520.121	520.122	519.115	6.465	-3.29597	-0.956225	-2.83014	-0.885784	-0.0390586	0.570965	-2.39543	-2.32769	-2.11726	0.0272453	0.0381155	0.992318	0.043999	-2.36078	-0.117959	-2.28013
1602		metabolomics	negative	C12 H16 N4 O4	-3.81	280.117	280.116	279.109	3.919	2.38226	4.17947	2.55731	-1.91517	0.871354	-0.143245	3.53113	3.88494	4.17583	0.0046775	0.0140968	0.605096	0.00506579	3.03968	-0.395687	3.86397
1604	N-[3-(4-benzylpiperazino)propyl]-4-(2,5-dioxo-1-pyrrolidinyl)benzenesulfonamide	metabolomics	negative	C24 H30 N4 O4 S	3.19	470.199	470.2	469.193	5.51	-5.10188	-2.92228	-6.23809	-1.88925	-1.62444	1.26647	-5.11957	-5.21135	-4.67687	0.0174353	0.0306762	0.974834	0.0238423	-4.75408	-0.749075	-5.0026
1606		metabolomics	negative	C4 H11 N4 O8 P3	-0.83	335.979	335.979	316.961	1.242	4.88157	3.40911	1.93347	-0.490026	0.370719	-0.0072447	4.8199	2.95596	3.15383	0.00934123	0.0174015	0.96079	0.0129264	3.40805	-0.0421841	3.64323
1610		metabolomics	negative	C44 H32 N4 O13	0.26	824.197	824.197	823.19	7.318	-2.66686	-1.70086	-2.24523	-0.618397	-0.310531	0.625047	-1.52732	-2.85043	-2.03065	0.0085269	0.012673	0.989587	0.0147256	-2.20432	-0.101294	-2.13613
1613		metabolomics	negative	C13 H12 N4 O3	-3.46	272.091	272.09	271.083	4.938	-3.84236	-3.54626	-2.75809	-3.40828	0.287348	0.753103	-4.37087	-5.73276	-6.35632	0.0225773	0.159477	0.265072	0.0188189	-3.38224	-0.789275	-5.48665
1621	Putaminoxin	metabolomics	negative	C12 H20 O3	-1.85	212.141	212.141	211.133	6.739	-1.98264	-3.16068	-2.11014	-0.584069	-0.0613708	0.458978	-1.21435	-2.90773	-3.3289	0.0163676	0.0268702	0.994485	0.0239158	-2.41782	-0.0621542	-2.48366
1622		metabolomics	negative	C15 H20 N2 O7	0.39	340.127	340.127	339.12	5.636	1.8091	2.24088	0.436813	-0.321431	0.0617784	0.209108	1.86673	1.59703	1.5168	0.0219077	0.0417937	0.93547	0.027526	1.4956	-0.0168485	1.66019
1625	WJ2510000	metabolomics	negative	C29 H44 O8	1.85	520.304	520.305	565.303	8.339	3.56834	2.19103	1.69201	-1.39282	-0.553012	0.954258	3.84476	1.36559	2.5587	0.033171	0.0527681	0.992894	0.0458765	2.48379	-0.330523	2.58968
1626		metabolomics	negative	C29 H47 N2 O7 P	-3.57	566.312	566.31	565.303	8.34	3.56834	2.19103	1.69201	-1.39282	-0.553012	0.954258	3.84476	1.36559	2.5587	0.033171	0.0527681	0.992894	0.0458765	2.48379	-0.330523	2.58968
1627		metabolomics	negative	C34 H46 N4 O15	-0.64	750.296	750.295	749.288	6.684	-4.70201	-2.15466	-5.73335	-1.26757	1.20753	-1.86135	-5.17258	-4.4642	-4.252	0.0280664	0.0536294	0.92944	0.0343281	-4.19667	-0.640464	-4.62959
1638	epi-jasmonic acid	metabolomics	negative	C12 H18 O3	-3.52	210.126	210.125	191.107	5.477	-1.94615	-1.41519	-1.73044	-0.448362	-0.111412	0.423787	-1.86346	-1.79087	-1.55869	0.00082951	0.00152737	0.98616	0.00134317	-1.69726	-0.0453291	-1.73768
1639	[Similar to: 5-[(1S,2R,4aR)-5-(Hydroxymethyl)-1,2,4a-trimethyl-1,2,3,4,4a,7,8,8a-octahydro-1-naphthalenyl]-3-methylpentanoic acid; ΔMass: -130.1365 Da]	metabolomics	negative	C6 H17 N4 O P	1.3	192.114	192.114	191.107	5.475	-1.94615	-1.41519	-1.73044	-0.448362	-0.111412	0.423787	-1.86346	-1.79087	-1.55869	0.00082951	0.00152737	0.98616	0.00134317	-1.69726	-0.0453291	-1.73768
1642		metabolomics	negative	C31 H33 N5 O13	0.97	683.207	683.208	682.201	5.58	-4.75087	-4.29043	-4.60292	-0.481081	-0.790615	0.770162	-4.75944	-2.52332	-6.11093	0.00544664	0.00848564	0.995709	0.00929747	-4.54807	-0.167178	-4.46456
1643		metabolomics	negative	C17 H28 N5 O4 P3 S	-0.91	491.107	491.107	490.1	5.809	3.95409	4.89403	1.32837	-0.379779	0.321576	-0.0265721	3.07973	3.69522	4.04978	0.0125458	0.0226575	0.969968	0.0173426	3.39216	-0.0282586	3.60824
1644		metabolomics	negative	C29 H44 N4 O7	-1.42	560.321	560.32	559.313	7.764	4.54064	3.15816	3.80257	0.577618	-0.569307	-0.26244	5.06983	2.88296	3.29424	0.00203702	0.0032509	0.991871	0.00363345	3.83379	-0.0847098	3.74901
1648		metabolomics	negative	C22 H16 N4 O8	-1.79	464.097	464.096	463.088	6.03	4.02284	3.2379	1.53446	-0.0242864	0.320907	-0.381615	4.30228	2.25022	2.59306	0.0145951	0.0247491	0.988616	0.0209657	2.93173	-0.0283316	3.04852
1650		metabolomics	negative	C23 H45 O14 P3 S	-1.57	670.174	670.173	669.166	6.137	2.18736	2.8439	2.77932	-0.594845	-0.108598	0.4961	3.00195	2.86446	3.29982	0.000149221	0.000437847	0.405501	0.000182549	2.60353	-0.0691145	3.05541
1651		metabolomics	negative	C26 H42 N6 O17 P2	-0.76	772.208	772.208	385.097	5.574	-3.01045	-3.17032	-5.9184	-1.47856	-1.39151	1.17632	-5.04397	-3.28176	-6.59703	0.0335101	0.084173	0.761583	0.0346059	-4.03305	-0.564586	-4.97425
1652		metabolomics	negative	C5 H11 N10 O11 P	4.09	418.035	418.036	417.029	1.187	-2.34459	-1.89098	-2.50657	-0.321377	0.462974	-0.283995	-3.03639	-1.83934	-1.53666	0.00468714	0.00683126	0.968338	0.00873829	-2.24738	-0.0474657	-2.13746
1675		metabolomics	negative	C20 H27 Cl N4 O3	-3.33	406.177	406.176	405.169	6.523	6.2144	4.13703	3.13691	-0.212197	0.349238	-0.21275	6.62989	4.60372	3.90791	0.00443721	0.00989019	0.851819	0.00568594	4.49611	-0.0252364	5.04717
1676		metabolomics	negative	C20 H27 Cl N4 O3	-3.19	406.177	406.176	405.169	6.588	6.33721	3.51847	2.71993	0.224651	0.12144	-0.427236	6.85543	4.67415	4.02667	0.00863381	0.0242071	0.679609	0.00935173	4.19187	-0.0270483	5.18542
1681		metabolomics	negative	C25 H32 N4 O2 P2	4.73	482.2	482.202	519.152	5.624	-4.16546	-1.26591	-6.14153	-0.940461	-0.246955	0.710403	-3.53839	-5.08505	-5.02515	0.0294469	0.0638773	0.856557	0.0331257	-3.85763	-0.159005	-4.54953
1697		metabolomics	negative	C19 H44 N6 O10 P2	-2.1	578.259	578.258	577.251	6.402	4.42865	3.16464	1.45984	-0.128699	-0.317458	0.359365	3.45057	2.25515	2.60469	0.0139066	0.0183229	0.946119	0.0263922	3.01771	-0.0289305	2.77014
1698		metabolomics	negative	C17 H28 N4 O3 S	-2.75	368.188	368.187	367.18	9.509	-3.88636	-6.53686	-6.34306	-1.60234	-1.14707	1.14999	-3.972	-3.30736	-6.3949	0.0149586	0.0157742	0.701802	0.0411786	-5.58876	-0.533142	-4.55808
1706	Benzoyl peroxide	metabolomics	negative	C14 H10 O4	-0.6	242.058	242.058	241.05	6.54	-4.37752	-5.51977	-5.93339	0.359969	-1.95579	0.544804	-4.15302	-5.66104	-5.44209	0.00182844	0.00280331	0.972562	0.00343378	-5.27689	-0.350338	-5.08538
1707		metabolomics	negative	C29 H24 N8 O6 P2 S	-0.62	674.101	674.101	336.043	1.614	0.47622	0.486853	5.22098	-0.0612055	-0.0220522	0.0795744	3.645	4.52316	4.52952	0.0488969	0.326821	0.296033	0.0412411	2.06135	-0.00122775	4.23256
1721		metabolomics	negative	C48 H35 O8 P	-0.37	770.207	770.207	769.199	6.571	-2.46727	-2.83571	-3.42844	-0.231926	0.896163	-1.7989	-2.08856	-2.97539	-2.44868	0.0243811	0.0274032	0.839182	0.0546691	-2.91047	-0.378222	-2.50421
1730		metabolomics	negative	C48 H42 N8 O9 P2	-0.2	936.255	936.255	935.248	6.414	-2.24927	-2.30371	-2.28984	-0.631528	-0.484587	0.713525	-1.20098	-2.49191	-2.23793	0.00801528	0.00950503	0.804123	0.0190602	-2.28094	-0.134197	-1.97694
1732	methyl 2-O-alpha-L-fucopyranosyl-beta-D-galactoside	metabolomics	negative	C13 H24 O10	0.75	340.137	340.137	339.13	4.841	-3.90406	-2.23736	-1.50279	-0.0722995	0.170214	-0.114576	-3.71671	-1.41133	-1.59882	0.0446112	0.0526731	0.930417	0.0830788	-2.54807	-0.00555381	-2.24229
1734		metabolomics	negative	C19 H28 N6 O14 P2 S	-0.91	658.086	658.085	657.078	5.926	0.635705	2.62254	2.99769	0.101514	0.319783	-0.558606	1.1936	2.23762	2.70413	0.0435177	0.0610726	0.998345	0.0654036	2.08531	-0.0457694	2.04512
1735		metabolomics	negative	C5 H8 N10 O4 P2	1.08	334.021	334.021	333.014	1.246	3.0856	3.54368	2.43405	-0.553689	0.389971	0.0120071	2.81819	2.74407	2.77848	0.000194011	0.000278217	0.774127	0.000438534	3.02111	-0.0505705	2.78025
1751		metabolomics	negative	C32 H42 N7 O9 P3	0.21	761.226	761.226	760.219	6.565	-4.00253	-3.31344	-2.41309	-0.152375	-0.242135	0.327387	-2.65386	-3.39395	-2.96648	0.000558514	0.000801029	0.853803	0.00121273	-3.24302	-0.0223743	-3.00476
1758		metabolomics	negative	C39 H33 N6 O6 P S	0.79	744.192	744.193	743.185	6.486	-4.72569	-3.79045	-4.3842	-0.130509	0.384256	-0.356043	-1.87379	-3.26445	-4.61736	0.00228734	0.00227083	0.362741	0.00925236	-4.30011	-0.0340988	-3.25187
1765		metabolomics	negative	C29 H24 N8 O P2 S2	-1.04	626.099	626.098	312.042	5.421	-2.13633	-1.87841	-0.812747	-0.512292	0.428396	-0.0692159	-2.33585	-1.0705	-1.56818	0.0294652	0.0467511	0.994697	0.041471	-1.60916	-0.0510373	-1.65818
1771		metabolomics	negative	C35 H37 N6 O3 P3	1.12	682.214	682.215	681.207	5.608	0.399377	1.16002	0.367534	-0.538817	0.507125	-0.167393	0.793027	1.07557	1.15101	0.0494855	0.172465	0.562771	0.0445635	0.642312	-0.066362	1.00654
1772		metabolomics	negative	C33 H34 N8 O3 S	0.3	622.247	622.248	621.24	6.465	-3.48445	-1.66353	-1.78774	0.14468	-0.169026	0.00729779	-3.29732	-3.74411	-3.6206	0.00108261	0.00846027	0.102391	0.000931958	-2.31191	-0.00568257	-3.55401
1774		metabolomics	negative	C19 H30 N4 O4	-2.35	378.227	378.226	377.219	7.432	-1.7613	-0.91209	-1.01178	-0.0270456	-0.693611	0.485703	-1.7386	-1.47392	-1.36189	0.0167726	0.045625	0.711041	0.017641	-1.22839	-0.078318	-1.5248
1776		metabolomics	negative	C23 H45 N10 O10 P	4.32	652.306	652.309	651.301	8.656	1.95022	1.84954	2.67066	-1.08526	0.733231	-0.207003	2.61189	1.54512	2.37977	0.00741131	0.012186	0.999097	0.0116686	2.15681	-0.186344	2.17892
1782		metabolomics	negative	C25 H24 N4 O7 S	-1.9	524.137	524.136	523.128	5.926	-2.14136	-1.51297	-2.18957	-0.102243	0.360067	-0.349362	-1.11798	-2.3276	-1.23972	0.00667732	0.00711361	0.621261	0.0200487	-1.94797	-0.0305127	-1.56176
1786	5-Hydroxy Dantrolene	metabolomics	negative	C14 H10 N4 O6	-2.35	330.06	330.059	329.052	1.634	2.42891	3.90913	3.89586	-0.214077	0.0567513	0.134591	3.1799	3.87899	4.05887	0.000353873	0.000791808	0.807888	0.000503406	3.4113	-0.00757827	3.70592
1787		metabolomics	negative	C33 H51 N8 O8 P	1.4	718.357	718.358	717.35	7.106	-3.94243	-5.91805	-5.56505	-1.27995	-0.480401	0.904126	-3.79889	-5.90777	-5.29739	0.00233937	0.0036534	0.986173	0.00423648	-5.14184	-0.285407	-5.00135
1789		metabolomics	negative	C40 H60 N4 O15	0.68	836.406	836.406	835.399	7.406	-5.29596	-7.53553	-7.3241	-0.839314	0.250682	0.323452	-5.47318	-7.75248	-7.72665	0.00040716	0.000795578	0.953754	0.000642085	-6.71853	-0.0883933	-6.98411
1806		metabolomics	negative	C19 H14 N4 O3 P2 S2	-2.33	471.998	471.997	470.99	1.243	1.46192	3.65242	2.45054	-0.553689	0.389971	0.0120071	1.53091	3.57914	3.27417	0.018372	0.0354265	0.933322	0.0233109	2.52163	-0.0505705	2.79474
1815		metabolomics	negative	C21 H45 N4 O11 P	2.74	560.282	560.284	559.277	7.701	-1.90929	-1.02822	-2.4574	-0.72395	0.0160734	0.468175	-1.70044	-1.70568	-2.08445	0.0131823	0.0214824	0.997294	0.0198339	-1.7983	-0.0799003	-1.83019
1821		metabolomics	negative	C19 H27 N5 O2 S	-2.1	389.189	389.188	388.18	6.926	-3.69832	-4.05473	-5.43377	-0.687041	-2.21678	1.11354	-3.27846	-3.39388	-2.27749	0.0186922	0.0161641	0.35595	0.0979293	-4.39561	-0.596762	-2.98328
1825		metabolomics	negative	C45 H30 N O5 P	-0.07	695.186	695.186	694.179	6.467	-3.27346	-4.76807	-5.05358	0.984468	-0.49567	-1.67953	-3.08633	-4.97738	-4.6981	0.00754629	0.01138	0.991851	0.0129717	-4.36504	-0.396912	-4.25394
1826	N6-threonylcarbamoyladenosine	metabolomics	negative	C15 H20 N6 O8	1.3	412.134	412.135	411.128	5.469	-1.88416	-1.5369	-1.47153	-0.31365	0.405761	-0.199903	-1.9276	-1.38629	-1.39861	0.00123042	0.00190846	0.970223	0.00233188	-1.63087	-0.0359308	-1.57083
1840		metabolomics	negative	C19 H37 N2 O8 P	-4.92	452.229	452.227	451.219	4.978	-4.39176	-2.00762	-5.49564	-0.872669	-0.48273	0.797629	-4.41059	-4.26425	-2.97148	0.014957	0.0221921	0.996278	0.0243995	-3.96501	-0.185923	-3.88211
1850		metabolomics	negative	C17 H21 N2 P S	-0.72	316.116	316.116	315.109	5.738	3.16512	2.24986	1.01353	-0.769566	0.158611	0.375394	3.58924	2.16552	2.53357	0.0133434	0.0392914	0.653495	0.0137697	2.14284	-0.0785202	2.76277
1857		metabolomics	negative	C38 H37 P	0.01	524.263	524.263	523.256	6.931	6.27273	2.99251	5.97063	-0.504592	0.247308	0.148153	6.23837	3.87725	4.3981	0.00461669	0.00677659	0.971753	0.00854472	5.07862	-0.0363769	4.8379
1858		metabolomics	negative	C8 H16 N5 O5 P	4.55	293.089	293.09	292.083	5.444	-5.67454	-5.34142	-4.19524	0.285362	-0.257747	-0.0817808	-5.68557	-5.02424	-3.84968	0.000208762	0.000328069	0.927852	0.000418954	-5.0704	-0.0180552	-4.85317
1859		metabolomics	negative	C21 H50 N9 O8 P	1.78	587.352	587.353	586.346	7.109	2.58276	3.27032	1.02279	-1.39323	-0.542631	0.95067	2.81106	3.21906	3.23467	0.0114721	0.0365076	0.597346	0.0115805	2.29196	-0.328396	3.08826
1860		metabolomics	negative	C20 H45 N4 O9 P	2.91	516.292	516.294	515.287	7.704	-2.76884	-1.27227	-2.69836	-0.550567	0.507805	-0.159455	-1.8872	-1.06435	-1.96152	0.0151622	0.0143586	0.518193	0.055589	-2.24649	-0.0674057	-1.63769
1861		metabolomics	negative	C22 H28 N6 O5 P2 S	2.82	550.132	550.133	549.126	6.653	-1.2507	-1.42684	-1.93062	-0.0802266	0.0893366	-0.0141936	-0.306672	-0.0302146	-0.585215	0.000870022	0.000940741	0.00303519	0.390154	-1.53605	-0.00169449	-0.307367
1862	Traumatic Acid	metabolomics	negative	C12 H20 O4	-1.16	228.136	228.136	227.129	8.075	-1.30293	-2.23621	-1.74407	-0.644134	-0.0176029	0.456544	-1.30223	-2.11045	-2.21534	0.00810563	0.0152247	0.958751	0.0112733	-1.76107	-0.0683976	-1.87601
1869		metabolomics	negative	C41 H35 N6 O4 P3	-1.29	768.193	768.192	827.207	6.431	3.84865	3.16363	4.78746	-0.0736677	0.454322	-0.557154	4.38908	3.191	3.15285	0.000683745	0.000942644	0.807562	0.00155329	3.93325	-0.0588331	3.57764
1879		metabolomics	negative	C24 H33 N2 O3 P S	0.35	460.195	460.195	459.188	6.637	-1.24197	-1.52767	-2.47442	0.470348	-0.277912	-0.34049	-1.92025	-2.71079	-2.4086	0.00369163	0.0152644	0.381471	0.00358009	-1.74802	-0.0493515	-2.34655
1880		metabolomics	negative	C23 H32 N4 O2 S2	-2.73	460.197	460.195	459.188	6.649	-1.27851	-1.92253	-2.51096	0.511793	-0.31445	-0.377029	-1.95679	-2.38787	-2.44514	0.00290084	0.00806089	0.652804	0.00334192	-1.904	-0.0598955	-2.26327
1882		metabolomics	negative	C14 H16 N10 O4	3.76	388.136	388.137	387.13	5.729	-1.5024	-0.509847	-1.37599	0.307436	-0.180937	-0.183828	-0.235946	-0.42591	-0.403981	0.0225141	0.0207913	0.083865	0.520059	-1.12941	-0.0191098	-0.355279
1888	MUD	metabolomics	negative	C16 H18 O8	0.8	338.1	338.1	337.093	6.608	0.424935	2.20436	5.01381	0.010097	0.329124	-0.440799	4.95626	3.62954	4.66042	0.0233053	0.142604	0.308792	0.0196497	2.5477	-0.0338594	4.41541
1889		metabolomics	negative	C11 H14 N10 O2	4.9	318.13	318.132	299.114	5.727	2.51997	1.92983	0.580524	0.226598	-0.38083	0.0866914	2.4441	1.795	1.88269	0.0156507	0.0389901	0.772006	0.0172546	1.67678	-0.0225136	2.04059
1890		metabolomics	negative	C15 H16 N4 O3	-3.93	300.122	300.121	299.114	5.723	2.53913	1.94898	0.599674	0.245748	-0.36168	0.051072	2.46325	1.81415	1.90184	0.0148625	0.0370664	0.771218	0.0164399	1.69593	-0.0216198	2.05975
1893		metabolomics	negative	C28 H44 N4 O11	-0.15	612.301	612.301	611.293	6.951	-3.76896	-2.52972	-1.12083	0.460982	-0.237534	-0.367123	-4.10157	-3.09268	-3.24778	0.00730844	0.0322481	0.387431	0.00678043	-2.47317	-0.0478914	-3.48068
1896	NP-016129	metabolomics	negative	C18 H26 O11	1.4	418.148	418.148	463.146	5.677	-3.43811	-3.18765	-1.01623	-0.499765	-0.557218	0.689895	-1.88512	-1.70052	-2.49624	0.0369787	0.0381048	0.769151	0.0915704	-2.54733	-0.122362	-2.02729
1899		metabolomics	negative	C19 H16 N6 O2	-2.31	360.133	360.133	359.125	3.926	-3.61981	-1.19612	-3.27826	-0.848438	-0.0404404	0.558029	-2.94266	-1.84655	-1.94265	0.0301364	0.0329464	0.825891	0.0686245	-2.69806	-0.110283	-2.24396
1910		metabolomics	negative	C10 H22 S3	-3.68	238.088	238.087	237.08	4.428	-4.29841	-2.96274	-6.03653	-2.37782	-0.0038514	0.856202	-4.31184	-5.86527	-5.35955	0.0130193	0.0313712	0.795582	0.0148099	-4.43256	-0.50849	-5.17889
1928		metabolomics	negative	C13 H16 N4 O4	-3.19	292.117	292.116	291.109	3.586	-4.07313	-1.63405	-4.01583	-1.82254	0.583865	0.285009	-4.8596	-3.18848	-2.77251	0.0371004	0.0691573	0.934921	0.0447391	-3.241	-0.317889	-3.60687
1931		metabolomics	negative	C12 H22 O7 S	1.27	310.109	310.109	309.102	8.294	-1.78635	-2.1454	-0.885583	-0.278092	0.287097	-0.0662209	-0.9166	-1.34423	-1.4175	0.0104391	0.0104428	0.569482	0.0345007	-1.60578	-0.019072	-1.22611
1946		metabolomics	negative	C21 H20 N4 O8	-1.68	456.128	456.127	455.12	5.266	-2.15262	-2.69617	-3.45431	-0.82419	0.159917	0.398326	-4.17805	-3.37046	-3.09532	0.00117225	0.00454063	0.341584	0.00120588	-2.7677	-0.0886489	-3.54794
1948		metabolomics	negative	C39 H33 N6 O6 P S	-0.79	744.192	744.191	743.184	6.578	-3.45204	-2.29608	-1.94019	-0.355854	0.128079	0.170893	-1.06425	-2.45491	-2.4244	0.00812594	0.00826869	0.567241	0.026588	-2.56277	-0.0189605	-1.98118
1952		metabolomics	negative	C19 H28 N4 O6	-1.89	408.201	408.2	407.193	6.968	2.10078	1.75199	1.2091	-0.828892	0.115782	0.436669	2.93632	2.36946	1.52574	0.00795911	0.0284147	0.509581	0.00785146	1.68729	-0.0921468	2.27717
1973		metabolomics	negative	C41 H35 N2 O14 P S2	0.2	874.127	874.127	873.12	6.654	-3.65393	-4.06409	-3.34404	-0.511619	-0.429573	0.637919	-3.64995	-4.10928	-3.18429	0.000176276	0.000302733	0.994891	0.00032207	-3.68735	-0.101091	-3.64784
1979		metabolomics	negative	C3 H12 N8 O11 P2	-0.03	398.01	398.01	397.003	1.215	-1.68617	-1.85377	-3.18236	-0.240209	0.591623	-0.629421	-1.43498	-1.82118	-3.02304	0.0238879	0.0316004	0.969652	0.0420115	-2.24077	-0.0926688	-2.09307
1990		metabolomics	negative	C14 H12 N6 O9	1.65	408.067	408.067	407.06	4.456	4.54738	5.37007	5.13689	-0.167178	0.310008	-0.201406	4.71195	5.40245	5.31561	3.5456e-06	6.48158e-06	0.9094	5.56009e-06	5.01812	-0.0195254	5.14334
1992		metabolomics	negative	C15 H14 N4 O4	-3.11	314.101	314.101	313.093	5.405	-2.16776	-0.94298	-2.2942	-0.379469	0.464185	-0.231512	-1.86537	-1.36228	-1.05276	0.0189109	0.0196013	0.702358	0.0521595	-1.80165	-0.048932	-1.4268
1997	Acetyl-L-methionine	metabolomics	negative	C7 H13 N O3 S	-4.28	191.062	191.061	190.054	4.268	-4.419	-1.83238	-2.84621	-0.675356	-0.540111	0.753694	-4.37676	-2.37946	-2.20743	0.0316486	0.04563	0.998691	0.0484395	-3.03253	-0.153924	-2.98788
2013		metabolomics	negative	C7 H10 Cl N6 O13 P	-0.13	451.973	451.973	450.966	1.2	-2.14266	-2.69354	-4.10363	-0.444029	0.616584	-0.450714	-3.564	-2.72289	-2.02135	0.00853877	0.0116225	0.946905	0.0164006	-2.97994	-0.0927197	-2.76941
2019		metabolomics	negative	C21 H45 N4 O7 P	3.76	496.303	496.304	495.297	7.863	-1.5928	-3.30822	-3.61159	-0.962927	0.0590302	0.531289	-1.8074	-5.34503	-3.80881	0.0340931	0.0903184	0.727412	0.0343652	-2.83754	-0.124203	-3.65374
2023	glu-leu	metabolomics	negative	C11 H20 N2 O5	0.35	260.137	260.137	259.13	5.098	-4.09135	-2.94572	-1.5577	-0.711273	-0.478458	0.741122	-3.10638	-1.81475	-2.70109	0.0236148	0.0284882	0.907919	0.0473074	-2.86492	-0.149537	-2.54074
2030		metabolomics	negative	C20 H39 O7 P3	3.77	484.191	484.193	483.185	6.522	5.24859	2.43447	2.44084	0.0922344	0.471234	-0.868581	5.90585	2.37101	2.84905	0.0382627	0.0672089	0.960321	0.0479547	3.37463	-0.101704	3.70864
2045		metabolomics	negative	C23 H34 N4 O S2	-3.37	446.217	446.216	505.23	7.078	3.59548	2.58518	2.3493	-1.07092	1.02831	-1.04588	1.48439	-1.0207	1.11699	0.0302522	0.0287929	0.0960546	0.615505	2.84332	-0.36283	0.526892
2053		metabolomics	negative	C27 H40 N4 O12	-0.76	612.264	612.264	611.257	7.075	-3.22931	-2.63027	-4.9603	-0.657077	-2.02219	1.08383	-3.11141	-1.95599	-2.71019	0.0485946	0.0440977	0.57803	0.164683	-3.60662	-0.531813	-2.59253
2055		metabolomics	negative	C9 H18 N6 O4	0.31	274.139	274.139	547.269	6.803	-2.23681	-3.53033	-1.97163	-0.439449	0.579623	-0.380587	-1.68216	-3.26622	-2.88115	0.00958148	0.0156566	0.99867	0.0148313	-2.57959	-0.0801376	-2.60984
2056		metabolomics	negative	C9 H19 N O3 S	-1.73	221.109	221.108	220.101	5.423	-2.99934	-2.41654	-6.9004	-0.856355	0.56808	-0.0512421	-2.86848	-2.26872	-1.8427	0.0462462	0.0392314	0.374132	0.244302	-4.10543	-0.113173	-2.32663
2064		metabolomics	negative	C12 H28 N6 O7 S	0.96	400.174	400.174	459.188	6.574	-1.0867	-1.3724	-2.31915	0.625613	-0.122647	-0.892626	-2.60336	-2.19607	-2.84133	0.00778337	0.0571479	0.210501	0.00654502	-1.59275	-0.129887	-2.54692
2065		metabolomics	negative	C23 H34 N4 O3 S2	-2.45	478.207	478.206	459.188	6.565	-1.0867	-1.3724	-2.31915	0.625613	-0.122647	-0.892626	-2.60336	-2.19607	-2.84133	0.00778337	0.0571479	0.210501	0.00654502	-1.59275	-0.129887	-2.54692
2086		metabolomics	negative	C38 H39 N6 O3 P S	-1.15	690.254	690.253	689.246	6.382	4.56952	3.4374	1.38973	-0.0173641	0.461885	-0.656027	5.05986	2.78477	3.77528	0.0142145	0.0372566	0.735877	0.0153898	3.13221	-0.0705021	3.8733
2091		metabolomics	negative	C30 H36 N8 O2	-3.33	540.296	540.294	539.287	7.333	-1.96491	-2.97921	-2.14632	-0.670159	-0.17959	0.573964	-1.36696	-2.32374	-3.13063	0.0118278	0.0170876	0.986494	0.0203992	-2.36348	-0.0919281	-2.27378
2093		metabolomics	negative	C24 H47 N8 O14 P	1.22	702.295	702.296	701.288	7.138	3.37279	3.81349	1.83119	-1.21806	1.01135	-0.851161	1.66675	2.85553	2.9513	0.0130685	0.0150401	0.810957	0.0308148	3.00582	-0.352622	2.49119
2099		metabolomics	negative	C23 H29 N8 O8 P	1.36	576.185	576.185	575.178	6.984	3.37339	3.16386	5.87034	-0.212809	0.393985	-0.280814	2.13806	1.02701	1.71947	0.00497424	0.00415174	0.0412625	0.162218	4.13586	-0.0332127	1.62818
2110		metabolomics	negative	C30 H43 N4 O10 P3 S	0.25	744.191	744.191	743.184	6.64	-5.2195	-3.57697	-3.31599	-0.735238	0.755026	-0.490823	-1.50302	-3.94485	-3.46063	0.0104675	0.00995506	0.478459	0.0401713	-4.03749	-0.157012	-2.9695
2111		metabolomics	negative	C34 H28 N4 O12	-0.17	684.17	684.17	743.184	6.487	-4.44322	-4.41098	-5.85458	-0.0964953	0.538355	-0.707495	-1.71969	-3.11035	-5.09248	0.00576003	0.00510528	0.278426	0.0318936	-4.90293	-0.0885452	-3.30751
2125		metabolomics	negative	C18 H38 N6 O10 S	0.78	530.237	530.237	529.23	6.471	-3.59757	-2.01117	-3.58496	-0.154119	0.219153	-0.0934649	-3.41044	-2.39231	-2.48651	0.00184575	0.00245427	0.832144	0.00417171	-3.06457	-0.00947698	-2.76309
2133		metabolomics	negative	C20 H19 N5 O5	-1.53	409.139	409.138	408.131	5.049	-2.65501	-0.970852	-2.33678	-0.340395	-0.435524	0.556552	-2.81982	-1.12427	-1.50032	0.0466916	0.0577638	0.9619	0.0806785	-1.98755	-0.0731224	-1.81481
2134		metabolomics	negative	C24 H33 N10 O6 P	0.44	588.232	588.232	587.225	9.428	2.86324	1.87257	4.82515	-0.777675	-0.207127	0.632671	3.16756	2.57086	3.58622	0.010762	0.016145	0.994922	0.0179728	3.18699	-0.117377	3.10822
2139	17,21-Dihydroxypregnenolone	metabolomics	negative	C21 H32 O4	1.7	348.23	348.231	393.229	7.348	-4.55471	-5.96873	-3.60986	-0.993868	-0.380576	0.790555	-3.35375	-6.40497	-6.31115	0.00592334	0.01366	0.826274	0.00729642	-4.7111	-0.19463	-5.35663
2176		metabolomics	negative	C26 H25 N5 O11	-0.97	583.155	583.154	582.147	5.189	3.55401	4.76397	3.3034	-0.17303	0.0480631	0.10989	4.06524	5.43925	4.34568	0.000205684	0.000641227	0.370667	0.000242319	3.87379	-0.00502551	4.61672
2178		metabolomics	negative	C15 H22 N10 O6 P2	-4.72	500.12	500.118	499.11	4.852	-4.74627	-2.69746	-3.15724	-0.85862	-0.190195	0.652631	-4.81213	-3.47239	-3.14603	0.00458897	0.00920422	0.92806	0.00632105	-3.53365	-0.132061	-3.81019
2181		metabolomics	negative	C28 H39 N4 O7 P	-4.37	574.256	574.253	573.246	14.643	2.58973	0.773753	2.80114	-0.965457	-0.419333	0.799181	5.16003	3.02397	3.35065	0.0100419	0.0904119	0.177785	0.00826454	2.05488	-0.195203	3.84488
2185		metabolomics	negative	C29 H37 N6 O2 P S	1.66	564.244	564.245	545.228	6.878	-3.59158	-5.3047	-5.34138	-1.26576	0.160337	0.552448	-3.71251	-5.41719	-5.33163	0.00165478	0.00292655	0.995156	0.00269232	-4.74589	-0.184326	-4.82044
2186		metabolomics	negative	C18 H26 N4 O3	-3.81	346.2	346.199	345.192	7.535	-3.20455	-6.00949	-4.14404	-0.579576	0.606316	-0.306728	-3.86308	-3.83829	-5.49973	0.00341885	0.0055038	0.997963	0.00584074	-4.45269	-0.0933295	-4.40037
2198		metabolomics	negative	C48 H36 N7 O7 P S	-0.69	885.213	885.213	884.206	5.315	-0.727449	0.921726	1.27632	-1.84586	1.27404	-1.72052	2.83717	1.98661	3.44927	0.0373946	0.488121	0.150663	0.0330822	0.4902	-0.764115	2.75768
2208		metabolomics	negative	C26 H25 N5 O11	-0.86	583.155	583.155	582.147	5.409	2.34956	4.46628	3.72197	-0.308436	0.0641704	0.197865	3.63295	5.18025	4.33395	0.00102116	0.00350689	0.41371	0.00110654	3.5126	-0.0154668	4.38238
2214		metabolomics	negative	C23 H22 N6 O3 P2 S	2.73	524.095	524.096	523.089	6.983	-1.32373	-0.710212	-1.11826	-0.470345	0.177162	0.198558	-0.512325	-1.18994	-0.853099	0.0242749	0.0258245	0.768779	0.0606206	-1.05073	-0.0315418	-0.851789
2215		metabolomics	negative	C28 H16 N4 O13 S	-1.02	648.043	648.043	647.036	6.653	-1.92791	-1.40532	-2.8843	-0.100281	-0.159059	0.228406	-1.68467	-1.86562	-1.70871	0.00291316	0.003411	0.680596	0.00784619	-2.07251	-0.0103114	-1.753
2225		metabolomics	negative	C26 H53 N4 O3 P3	-3.75	562.333	562.331	561.323	7.108	3.18488	3.68751	2.53045	-0.446297	-0.892109	0.788477	3.80974	3.10237	2.92232	0.00107856	0.00207581	0.961945	0.00166076	3.13428	-0.18331	3.27814
2232		metabolomics	negative	C15 H18 N6 O2 P2 S	-3.5	408.069	408.067	407.06	5.17	4.04328	4.13105	4.21098	-0.17303	0.0480631	0.10989	3.79262	4.44232	4.62681	1.85854e-06	3.46238e-06	0.763349	2.78368e-06	4.12844	-0.00502551	4.28725
2235	3-[4-(Sulfooxy)phenyl]-2-oxiranecarboxylic acid	metabolomics	negative	C9 H8 O7 S	0.21	259.999	259.999	258.992	5.218	4.94554	4.7277	4.28156	-0.160925	0.0166055	0.129576	0.392039	4.20892	5.22264	0.0215868	0.0200847	0.529529	0.0789011	4.6516	-0.00491454	3.27453
2239	methyl 2-O-alpha-L-fucopyranosyl-beta-D-galactoside	metabolomics	negative	C13 H24 O10	0.98	340.137	340.137	339.13	4.557	-3.3968	-1.97034	-1.01588	-0.0377738	0.0897612	-0.0564177	-3.12773	-1.53971	-1.36218	0.0458162	0.060139	0.985717	0.0736502	-2.12767	-0.00147677	-2.00987
2244		metabolomics	negative	C40 H34 N2 O4 P2	-1.03	668.199	668.199	667.191	5.609	0.742306	1.85069	0.827475	-0.89958	0.174852	0.416957	1.11921	1.48934	1.62394	0.0342518	0.0772774	0.829226	0.0371761	1.14016	-0.10259	1.41083
2255		metabolomics	negative	C27 H20 N4 O6	-1.13	496.138	496.138	495.13	6.638	-1.1406	-2.72198	-1.35358	-0.413619	0.298993	0.0271211	-1.55935	-1.49584	-3.12857	0.0342647	0.0730262	0.863963	0.0383539	-1.73872	-0.0291682	-2.06125
2258		metabolomics	negative	C31 H59 N4 O16 P	-0.5	774.366	774.366	773.359	7.719	2.2698	2.80791	3.44975	-0.157226	0.199288	-0.0662455	4.00086	2.44284	3.52008	0.000856241	0.00236154	0.600277	0.00103816	2.84249	-0.00806101	3.32126
2259		metabolomics	negative	C3 H9 N4 O2 P	1.11	164.046	164.046	163.039	6.492	-0.933654	-2.52417	-1.13045	-0.702606	0.249525	0.259089	-1.71624	-2.42217	-2.07342	0.0192018	0.0648831	0.572315	0.0184179	-1.52942	-0.0646638	-2.07061
2260		metabolomics	negative	C25 H39 N5 O3 P2 S2	3.71	583.197	583.199	582.192	5.217	-4.33335	-2.37068	-2.09223	-0.902771	-0.0567265	0.588515	-4.90588	-3.04256	-2.21206	0.0261331	0.0546749	0.880789	0.0303751	-2.93209	-0.123661	-3.38683
2261		metabolomics	negative	C13 H34 N9 O7 P S2	3.59	523.176	523.178	582.192	5.215	-4.33335	-2.37068	-2.09223	-0.902771	-0.0567265	0.588515	-4.91538	-3.04256	-2.21206	0.0262653	0.0550461	0.879666	0.0304822	-2.93209	-0.123661	-3.39
2267		metabolomics	negative	C35 H54 N4 O8	0.2	658.394	658.394	657.387	7.359	-4.04759	-1.91174	-1.4777	-0.253517	-0.449161	0.514685	-3.24106	-1.65769	-1.84108	0.0437947	0.0538018	0.955225	0.077263	-2.47901	-0.0626643	-2.24661
2273		metabolomics	negative	C16 H18 N4 O6 P2	-4.39	424.07	424.068	423.061	4.215	3.2045	5.17878	4.67545	-0.109691	0.383457	-0.379414	3.6246	4.52236	5.66908	0.000979402	0.00196507	0.932988	0.00146281	4.35291	-0.0352161	4.60535
2274		metabolomics	negative	C15 H8 N4 O4	-3.35	308.055	308.054	307.046	5.294	-2.2874	-1.89384	-0.751304	-0.696225	0.199391	0.304045	-1.56525	-1.89596	-1.41965	0.0238727	0.0353307	0.999263	0.0369168	-1.64418	-0.0642629	-1.62695
2277		metabolomics	negative	C9 H16 N10 O4 S	-2.51	360.108	360.107	359.099	4.553	-1.29637	-1.61655	-0.945689	-0.175759	0.285468	-0.158602	-2.2706	-1.8066	-1.4753	0.00147899	0.00864637	0.180569	0.00133977	-1.2862	-0.0162977	-1.85083
2284	7-Hydroxy-1-methyl-N-(9-methyl-9-azabicyclo[3.3.1]non-3-yl)-1H-indazole-3-carboxamide	metabolomics	negative	C18 H24 N4 O2	-2.81	328.19	328.189	387.203	7.355	-1.11698	-0.670746	-1.36168	-0.281742	0.00429781	0.231948	-0.88522	-1.58928	-1.68551	0.00783875	0.0276466	0.516565	0.00777153	-1.0498	-0.0151655	-1.38667
2285	Dihydroroseoside	metabolomics	negative	C19 H32 O8	1.87	388.21	388.21	387.203	7.359	-1.11698	-0.670746	-1.36168	-0.281742	0.00429781	0.231948	-0.88522	-1.58928	-1.68551	0.00783875	0.0276466	0.516565	0.00777153	-1.0498	-0.0151655	-1.38667
2308		metabolomics	negative	C26 H44 N6 O10 P2	1.53	662.259	662.26	661.253	9.615	2.58017	1.87245	3.05949	-2.34281	-1.63756	1.3112	0.468154	0.588036	1.60936	0.0402496	0.033803	0.310628	0.254957	2.50404	-0.889725	0.888515
2318		metabolomics	negative	C19 H29 Cl2 O9 P S2	0.25	566.037	566.037	547.019	6.031	4.33943	1.8239	1.91387	-0.405442	-0.0602484	0.362774	4.19506	1.79374	2.18897	0.0385962	0.0578206	0.999275	0.0552742	2.6924	-0.0343054	2.72593
2329	(2S,3S,4S,5R)-6-{4-[(E)-2-Carboxyvinyl]-2,6-dimethoxyphenoxy}-2,3,4,5-tetrahydroxy-6-oxohexanoic acid	metabolomics	negative	C17 H20 O12	1.63	416.095	416.096	415.089	4.893	3.85034	5.0241	5.58425	-0.0965697	0.420691	-0.461606	3.5473	5.59981	5.67021	0.000757078	0.0013975	0.985572	0.0012277	4.81956	-0.0458282	4.93911
2330	chlorotrianisene	metabolomics	negative	C23 H21 Cl O3	4.57	380.118	380.12	415.089	4.891	3.87095	5.0447	5.60485	-0.095737	0.420313	-0.461983	3.56791	5.62042	5.69081	0.00074001	0.00136635	0.985572	0.00120084	4.84017	-0.0458022	4.95971
2331		metabolomics	negative	C7 H10 N2 O2	0.46	154.074	154.074	307.14	5.748	-3.02302	-1.68691	-2.26109	-0.968201	0.941008	-0.813529	-2.20855	-1.96748	-1.77335	0.0300158	0.0332708	0.841754	0.0666506	-2.32367	-0.280241	-1.98313
2339		metabolomics	negative	C29 H39 N8 O10 P	0.07	690.253	690.253	689.245	6.489	3.98469	1.58277	1.25398	-0.199545	0.50322	-0.490452	5.56388	2.64901	3.2998	0.0255492	0.139337	0.351217	0.0217888	2.27381	-0.0622594	3.83756
2348		metabolomics	negative	C23 H40 O4 P2 S	-3.02	474.212	474.211	473.204	7.146	-3.00046	-2.4928	-2.9857	-0.931948	-0.343298	0.754984	-2.76155	-2.55505	-2.94583	0.0013646	0.00216833	0.985031	0.00250254	-2.82632	-0.173421	-2.75414
2353		metabolomics	negative	C16 H26 O11	1.26	394.148	394.148	375.13	4.751	0.367791	1.47254	0.906827	0.099962	-0.436208	0.249967	1.0945	1.3513	1.22926	0.0177622	0.0557139	0.616885	0.0175637	0.915718	-0.0287595	1.22502
2355	2-(3,4-Dihydroxyphenyl)-5,7-dihydroxy-3-chromeniumyl 6-O-[(2E)-3-(4-hydroxyphenyl)-2-propenoyl]-beta-D-glucopyranoside	metabolomics	negative	C30 H27 O13	4.75	595.145	595.148	594.141	5.683	-2.23142	-2.6657	-3.07163	-1.34391	-0.675351	0.985404	-1.87866	-2.80647	-2.87613	0.0210414	0.0285273	0.976599	0.0365154	-2.65625	-0.344618	-2.52042
2356	(3R,5R)-1,3,5-Trihydroxy-4-{[(2E)-3-(4-hydroxy-3-methoxyphenyl)-2-propenoyl]oxy}cyclohexanecarboxylic acid	metabolomics	negative	C17 H20 O9	0.66	368.111	368.111	367.104	5.828	-2.27131	-1.64434	-1.15946	-0.166156	0.684952	-0.996723	-2.06827	-2.97359	-1.7668	0.0228074	0.0757296	0.585923	0.0217777	-1.6917	-0.159309	-2.26955
2374		metabolomics	negative	C18 H29 N4 O3 P3 S	-0.52	474.117	474.117	473.11	6.801	0.853927	1.61923	0.687247	-0.269234	0.427017	-0.276155	1.51695	0.985126	1.00855	0.0202538	0.0387604	0.935401	0.0255919	1.05347	-0.0394572	1.17021
2383		metabolomics	negative	C19 H30 N4 O6	-1.44	410.217	410.216	409.209	7.281	-2.80211	-2.69683	-4.17778	-1.21187	-1.78508	1.18785	-2.83029	-4.15133	-4.37848	0.0294235	0.0673873	0.822668	0.0321413	-3.22557	-0.603033	-3.7867
2390		metabolomics	negative	C3 H11 N8 O2 P	-0.9	222.074	222.074	281.088	0.998	-2.08367	-1.00988	-1.27136	-0.00621709	-0.640777	0.446714	-2.93822	-1.70137	-1.705	0.0165207	0.0714012	0.434533	0.0149078	-1.45497	-0.06676	-2.11486
2393		metabolomics	negative	C18 H28 N6 O11 P2	-1.6	566.129	566.128	565.121	5.864	2.3107	2.2814	2.16742	-0.0455687	0.283659	-0.297229	3.25808	2.55172	2.80975	2.81447e-05	0.000119379	0.0685352	2.95577e-05	2.25317	-0.0197129	2.87318
2394		metabolomics	negative	C15 H28 N2 O13 P2	0.33	506.107	506.107	565.121	5.811	0.126099	2.58898	2.475	-0.385885	0.355287	-0.0657464	3.56566	2.40893	3.11733	0.0163485	0.114874	0.254934	0.0136641	1.73003	-0.0321149	3.03064
2397		metabolomics	negative	C36 H44 N8 S	-2.44	620.341	620.339	619.332	7.691	3.04682	1.92407	1.66265	-1.31503	-1.23914	1.12066	3.30252	1.75006	1.21779	0.040777	0.0548591	0.990056	0.0648829	2.21118	-0.477839	2.09012
2407		metabolomics	negative	C15 H18 O12 S	1.96	422.052	422.053	421.045	4.571	1.12653	4.18921	2.2823	-0.127838	0.418364	-0.418143	3.07444	3.73373	5.04688	0.0114636	0.0626105	0.319436	0.00998564	2.53268	-0.0425392	3.95168
2408		metabolomics	negative	C15 H30 N10 O4 P2 S	4.63	508.165	508.167	507.16	5.616	-1.9251	-2.2972	-3.03779	0.170296	-0.819822	0.387582	-1.88002	0.774717	-0.456044	0.0433138	0.046372	0.0959637	0.83488	-2.42003	-0.0873147	-0.520448
2434		metabolomics	negative	C22 H43 N3 O17 P2	-0.84	683.207	683.206	682.199	5.682	-3.35626	-1.98645	-2.69467	-0.00606661	-0.632531	0.442707	-2.97254	-2.13586	-1.91876	0.00337661	0.0041646	0.777545	0.0081935	-2.67913	-0.0652967	-2.34239
2446		metabolomics	negative	C20 H47 Br N8 O S	1.81	526.278	526.279	525.271	7.914	3.00215	2.11364	0.859715	-0.00384114	0.05951	-0.0580716	2.1746	1.60297	1.27484	0.0229116	0.0260412	0.846481	0.0508647	1.99184	-0.00080092	1.68414
2451		metabolomics	negative	C20 H12 N4 O S	4.66	356.073	356.075	355.068	4.534	2.59323	4.33756	3.59354	-0.539149	-0.0458916	0.425602	2.43957	4.03222	4.2994	0.00240984	0.00428526	0.991689	0.00381966	3.50811	-0.0531464	3.5904
2454		metabolomics	negative	C14 H29 O6 P3 S	4.94	418.09	418.092	399.075	6.4	0.943817	1.52322	3.12174	-0.0285202	0.474918	-0.667183	1.19577	2.61647	1.78094	0.0466051	0.0673906	0.999997	0.06721	1.86293	-0.0735951	1.86439
2466		metabolomics	negative	C19 H32 N8 O13 P2	-0.57	642.156	642.156	641.149	4.205	-1.47695	-0.521589	-0.497491	-0.901864	-1.20821	1.0229	-4.31286	-2.70859	-2.46055	0.0250389	0.826901	0.0571942	0.0277931	-0.832009	-0.36239	-3.16067
2473	4-Oxo-1-(5,6,7-trimethoxy-4-oxo-4H-chromen-2-yl)-2,5-cyclohexadien-1-yl hexopyranosiduronic acid	metabolomics	negative	C24 H24 O13	1.9	520.122	520.123	519.115	6.22	0.850734	2.07874	2.25324	-0.743504	-0.272749	0.655326	1.24288	2.05985	1.03014	0.0321977	0.0363992	0.8692	0.0681823	1.72757	-0.120309	1.44429
2474		metabolomics	negative	C7 H9 N8 O8 P3	1.92	425.976	425.976	424.969	1.236	-3.201	-3.09849	-3.81425	-0.901604	0.457155	0.12681	-3.2239	-1.75063	-2.19352	0.00204138	0.00186823	0.223437	0.0110768	-3.37125	-0.10588	-2.38935
2487		metabolomics	negative	C8 H2 Cl N4 O2 P3	0.39	313.908	313.908	312.901	1.166	-3.92101	-3.57569	-4.30332	-0.205829	-0.45264	0.487749	-3.42711	-2.09372	-1.06475	0.00248921	0.00201074	0.0725888	0.0331851	-3.93334	-0.0569068	-2.19519
2524		metabolomics	negative	C38 H52 N4 O3 P2	1.13	674.351	674.352	673.345	7.308	4.85966	5.02639	4.91113	-0.362051	0.421166	-0.179624	5.51414	4.06935	5.07683	2.36594e-05	4.14914e-05	0.992904	4.37814e-05	4.93239	-0.0401696	4.88677
2526		metabolomics	negative	C22 H43 N3 O17 P2	1.03	683.207	683.207	682.2	5.516	-3.6975	-3.8964	-4.84104	-1.29966	-0.79783	1.01333	-3.72252	-5.26464	-0.946296	0.0463012	0.0472578	0.779765	0.111911	-4.14498	-0.361386	-3.31115
2528	2-(1-Formylethyl)-5-methylcyclopentanecarboxylic acid	metabolomics	negative	C10 H16 O3	-1.86	184.11	184.11	229.108	5.285	-1.16507	-1.51163	-2.17048	0.237774	0.106074	-0.425593	-1.006	-1.8585	-1.95626	0.00894649	0.0140925	0.999708	0.0144521	-1.61572	-0.0272483	-1.60692
2530		metabolomics	negative	C21 H28 N4 O11	-1.15	512.175	512.175	511.168	5.257	-4.55656	-3.98773	-4.15018	-1.66863	-0.142763	0.831607	-4.54188	-3.53297	-4.63186	0.0016518	0.00280785	0.99998	0.0027928	-4.23149	-0.326597	-4.23557
2533		metabolomics	negative	C20 H40 N6 P2 S	3.25	458.251	458.253	503.251	6.776	-1.85173	-2.90618	-3.5291	-2.03205	0.651491	0.244524	-2.36803	-3.00267	-2.70238	0.0412158	0.0569172	0.995679	0.0635653	-2.76234	-0.378679	-2.69102
2534		metabolomics	negative	C22 H36 N10 S2	3.13	504.257	504.258	503.251	6.774	-1.77696	-2.90618	-3.37766	-2.03205	0.651491	0.244524	-2.33161	-2.63508	-2.70238	0.0457175	0.0598972	0.985082	0.0736834	-2.68694	-0.378679	-2.55636
2550		metabolomics	negative	C19 H44 N6 O11 P2	-2.74	594.254	594.253	593.245	6.447	-2.49622	-2.17157	-2.18766	-0.240038	-0.475453	0.520081	-2.30664	-2.66539	-1.63576	0.00127141	0.00197298	0.971282	0.00240403	-2.28515	-0.0651366	-2.2026
2561		metabolomics	negative	C30 H24 N4 O7 S	-0.62	584.137	584.136	583.129	5.711	1.05257	2.70928	3.30265	-0.420447	-0.457694	0.608485	1.6789	3.0561	2.12274	0.0211121	0.0303944	0.994711	0.0341545	2.35483	-0.0898852	2.28591
2566	adiantifoline	metabolomics	negative	C42 H50 N2 O9	-0.78	726.352	726.351	725.344	8.686	4.29302	1.57699	2.99108	-2.38646	-0.369943	1.02498	-0.146374	-0.0693272	-0.786767	0.02634	0.0346946	0.0459345	0.970941	2.9537	-0.57714	-0.334156
2568		metabolomics	negative	C26 H36 O15	1.21	588.205	588.206	587.199	6.368	1.59802	2.89817	1.25987	-0.0120155	0.467234	-0.676139	1.49954	2.24767	2.2762	0.0128712	0.022262	0.984666	0.0184009	1.91869	-0.0736403	2.0078
2575		metabolomics	negative	C20 H43 N5 O8 P2	-0.92	543.259	543.258	542.251	13.019	1.4451	0.514844	2.45775	-0.452032	-0.763499	0.748394	3.71095	2.93246	2.5278	0.00807663	0.105	0.114311	0.00655783	1.47256	-0.155712	3.05707
2578	Tetradecanedioic acid	metabolomics	negative	C14 H26 O4	0.26	258.183	258.183	257.176	7.432	-1.15955	-2.2652	-2.95606	0.298786	0.0465663	-0.440092	-0.662745	-2.01521	-2.28151	0.0332041	0.0337032	0.735081	0.0869487	-2.12693	-0.0315801	-1.65315
2591		metabolomics	negative	C16 H19 N O3 S2	-1.11	337.081	337.08	336.073	5.344	-5.38435	-6.73108	-7.20361	-0.212484	0.36425	-0.23491	-5.45584	-7.2202	-7.0163	8.62492e-05	0.00016282	0.980439	0.000145993	-6.43968	-0.0277147	-6.56411
2593		metabolomics	negative	C15 H33 N8 O5 P	0.88	436.231	436.232	435.224	7.275	-1.74515	-1.79118	-3.07999	-0.407902	0.444006	-0.174776	-1.72839	-2.44334	-2.43998	0.00470195	0.00769262	0.999994	0.00771894	-2.20544	-0.0462241	-2.2039
2594		metabolomics	negative	C8 H24 N6 O6 S	0.99	332.148	332.148	331.142	5.318	-2.44068	-1.13853	-1.21112	-0.839662	-0.18452	0.642733	-2.41448	-1.85833	-1.97734	0.0205192	0.06328	0.629885	0.0202303	-1.59678	-0.12715	-2.08339
2620		metabolomics	negative	C23 H18 N4 O10	-1.43	510.102	510.102	509.094	5.459	2.99913	3.51259	2.93436	0.887205	-0.638989	-0.976395	3.97751	3.63951	3.85091	0.000383294	0.00119628	0.419865	0.000445375	3.14869	-0.242727	3.82264
2624		metabolomics	negative	C21 H45 Cl N10 P2	-4.36	534.299	534.297	533.29	8.725	5.72985	3.99767	4.75311	-0.743357	0.307481	0.220463	5.87334	3.55456	4.44874	0.000898529	0.00138985	0.960247	0.00173592	4.82688	-0.0718045	4.62555
2627		metabolomics	negative	C25 H48 N6 O10 P2	2.94	654.291	654.293	653.285	7.104	3.69006	3.67763	0.50408	-1.09914	-0.621972	0.913358	4.90198	2.99127	3.60389	0.0242421	0.0860625	0.548161	0.0226004	2.62392	-0.269252	3.83238
2629		metabolomics	negative	C43 H32 N8 O4 P2	-0.71	786.202	786.202	785.194	5.67	-2.9903	-1.66131	-5.53039	-0.552607	-0.620063	0.737747	-2.27334	-3.68267	-5.34626	0.0482357	0.0854516	0.950926	0.0583637	-3.394	-0.144974	-3.76743
2633		metabolomics	negative	C21 H37 N4 O5 P3	0.83	518.198	518.198	517.191	5.529	-5.44151	-4.45048	-5.42999	-0.427018	0.532717	-0.304806	-5.46654	-4.07469	-4.37151	0.000100394	0.00013934	0.639667	0.000242277	-5.10733	-0.066369	-4.63758
2637	Homovanillic acid sulfate	metabolomics	negative	C9 H10 O7 S	0.67	262.015	262.015	261.008	4.972	0.946173	4.61291	4.56961	-0.0590892	0.467552	-0.605226	3.63118	4.10832	5.10515	0.0157737	0.0437843	0.696586	0.0165123	3.37623	-0.0655875	4.28155
2639		metabolomics	negative	C4 H12 N5 O5 P	3.08	241.058	241.058	222.04	1.404	-3.20601	-1.43248	-1.40882	-0.416108	0.0727933	0.261597	-2.91462	-1.89603	-1.60127	0.0226034	0.0388943	0.978246	0.0306171	-2.01577	-0.0272392	-2.1373
2641		metabolomics	negative	C21 H33 N4 O6 P3 S	-1.07	562.133	562.133	561.125	6.658	-4.0735	-5.63153	-5.223	-1.70877	0.71416	0.0752609	-4.06952	-5.4724	-3.42222	0.00323383	0.00389752	0.738479	0.00819218	-4.97601	-0.30645	-4.32138
2645		metabolomics	negative	C7 H5 N2 O2 P	-2.75	180.009	180.008	179.001	1.431	-4.35899	-2.16456	-3.96765	-0.51124	0.33964	0.0467564	-4.42418	-2.63659	-2.54157	0.00752279	0.010001	0.923018	0.0151093	-3.49707	-0.0416144	-3.20078
2646		metabolomics	negative	C14 H16 N4 O	-3.98	256.132	256.131	511.256	7.634	-1.45904	-1.02934	-2.38238	-0.658542	0.238844	0.246633	-2.33982	-1.57886	-1.64031	0.0146385	0.0315397	0.871547	0.0176086	-1.62359	-0.0576882	-1.853
2661		metabolomics	negative	C52 H55 N2 O12 P3 S3	-0.07	1088.21	1088.21	543.099	5.719	3.53936	3.50608	0.531365	-0.420447	-0.457694	0.608485	2.5841	3.12869	2.69199	0.0297978	0.0547502	0.946916	0.0372143	2.5256	-0.0898852	2.80159
2665		metabolomics	negative	C16 H18 N10 O8	4.1	478.131	478.133	477.126	4.227	-2.68946	-1.06695	-2.02416	-0.683042	0.0531001	0.421864	-2.21007	-2.40029	-2.12676	0.00736971	0.0179445	0.785372	0.00866926	-1.92686	-0.0693593	-2.24571
2668		metabolomics	negative	C33 H42 N6 O14 P2	-0.45	808.223	808.223	807.216	7.041	3.74739	4.30611	4.5725	-0.371708	-0.027508	0.317327	5.34988	3.85851	4.88462	7.17901e-05	0.000181128	0.544607	9.72636e-05	4.20867	-0.0272965	4.69767
2670		metabolomics	negative	C17 H12 N4 O6	-2.23	368.076	368.075	367.068	5.341	0.0271598	2.36203	0.783573	-0.451297	0.837567	-1.05415	1.65567	2.59833	2.60855	0.0464546	0.291357	0.3152	0.0391176	1.05759	-0.222627	2.28752
2677		metabolomics	negative	C31 H33 N2 O9 P S	0.01	640.164	640.164	639.157	5.741	0.85663	2.59137	1.89313	-0.395744	0.066587	0.25419	2.02819	2.37144	2.42543	0.00518283	0.0168797	0.551657	0.00540228	1.78038	-0.0249888	2.27502
2689		metabolomics	negative	C25 H45 N8 O12 P	-2.37	680.289	680.288	725.286	6.857	-2.14271	-3.21584	-2.51488	0.0473622	0.297622	-0.439267	-3.34342	-3.50659	-3.36743	9.35185e-05	0.000421944	0.104123	9.54919e-05	-2.62447	-0.0314275	-3.40581
2690		metabolomics	negative	C30 H47 N8 O9 P S	3.11	726.292	726.295	725.287	6.882	-2.87811	-3.87651	-2.25166	-0.201797	0.560838	-0.609535	-3.46805	-3.75722	-4.03757	0.000711384	0.00257628	0.34826	0.000761367	-3.00209	-0.0834982	-3.75428
2698		metabolomics	negative	C14 H8 N4 O6 S	-2.94	360.016	360.015	359.008	5.764	-3.42775	-4.13556	-4.38058	-0.119071	0.559076	-0.722862	-3.35013	-4.23603	-4.29232	0.000201326	0.000350363	0.99874	0.000361516	-3.9813	-0.0942856	-3.95949
2704		metabolomics	negative	C23 H52 N6 O13 P2 S	0.28	714.279	714.279	713.272	8.647	2.00518	2.09988	2.99864	-1.29589	0.854774	-0.350633	2.85975	1.79712	2.59659	0.00804106	0.0134652	0.996513	0.0123544	2.3679	-0.263916	2.41782
2705		metabolomics	negative	C32 H51 N2 O5 P3 S	0.9	668.273	668.274	713.272	8.655	2.00559	2.10029	2.99905	-1.29849	0.855182	-0.350225	2.86016	1.79753	2.597	0.00806039	0.0134958	0.996519	0.0123831	2.36831	-0.264511	2.41823
2712		metabolomics	negative	C33 H43 N9 O3 P2	-0.45	675.296	675.296	674.289	6.879	-3.28953	-2.49602	-1.0676	-0.519801	0.23571	0.169983	-4.27666	-3.13468	-3.22284	0.00435053	0.0294722	0.201045	0.00374168	-2.28438	-0.0380357	-3.54473
2714		metabolomics	negative	C33 H32 O14	0.76	652.179	652.18	651.172	6.689	2.0444	1.05437	2.90407	-0.449059	-0.00199474	0.343534	2.80778	1.24079	2.71421	0.0206353	0.040934	0.915998	0.0253892	2.00095	-0.0358398	2.25426
2720		metabolomics	negative	C22 H34 N4 O7	-1.26	466.243	466.242	465.235	7.354	2.11787	3.01403	1.1811	0.00334129	0.320646	-0.417364	2.08681	2.18326	2.79219	0.005726	0.0123994	0.874062	0.00736129	2.10433	-0.0311255	2.35409
2721		metabolomics	negative	C24 H18 Cl2 O3 P2	0.13	486.011	486.011	485.004	4.457	3.63358	4.50302	3.93586	-0.167178	0.310008	-0.201406	2.51061	4.42792	4.31495	0.000626788	0.00091218	0.881466	0.00132802	4.02415	-0.0195254	3.75116
2732		metabolomics	negative	C29 H52 O12 P2	-1.19	654.293	654.293	653.285	6.997	2.37247	3.16083	0.638636	-0.728699	0.00369633	0.479217	3.15541	2.37112	4.04542	0.0153096	0.0750001	0.375175	0.013486	2.05731	-0.0819285	3.19065
2737	Prostaglandin B1	metabolomics	negative	C20 H32 O4	1.23	336.23	336.23	335.223	9.294	-4.39213	-6.58211	-6.55334	-2.256	1.26102	-1.34375	-4.12441	-6.66532	-6.88684	0.0105238	0.0170264	0.999158	0.0163016	-5.84253	-0.779577	-5.89219
2742		metabolomics	negative	C26 H52 O11	2.74	540.351	540.352	539.345	6.901	2.96084	2.78129	2.30718	-1.88739	-1.17243	1.19285	3.27981	2.23412	2.36969	0.0106917	0.0162965	0.997512	0.017565	2.6831	-0.622326	2.62787
2743		metabolomics	negative	C24 H45 N8 O4 P	1.48	540.33	540.331	539.324	8.767	2.09794	2.09521	2.78291	-2.48988	0.583911	0.403892	2.62467	1.53024	2.13879	0.0318745	0.0407673	0.963537	0.0561145	2.32535	-0.500694	2.0979
2749		metabolomics	negative	C44 H41 Cl O3 S	-1.26	684.246	684.246	683.238	8.643	1.20426	2.03884	3.24611	-0.997958	0.312267	0.330713	1.54033	1.74745	2.45742	0.0229371	0.0282279	0.922503	0.0447876	2.16307	-0.118326	1.91507
2765		metabolomics	negative	C22 H24 N4 O6 S	3.2	472.142	472.143	471.136	3.709	-3.57108	-5.60061	-3.53727	-1.71586	-0.0875344	0.811018	-3.66116	-5.65858	-5.53911	0.00662058	0.0167555	0.753742	0.00767377	-4.23632	-0.330792	-4.95295
2768		metabolomics	negative	C16 H20 O15 S	1.22	484.052	484.053	483.046	4.454	3.1713	4.43278	4.3047	-0.167178	0.310008	-0.201406	1.8683	4.39676	4.48263	0.00411146	0.00541021	0.87706	0.00887026	3.96959	-0.0195254	3.58256
2771		metabolomics	negative	C30 H46 O8 P2	3.49	596.267	596.269	595.262	5.507	2.09211	2.81752	1.29827	-0.723104	-0.0950218	0.543941	2.0335	2.22998	2.38693	0.00472639	0.00915957	0.948424	0.00667203	2.0693	-0.0913952	2.2168
2772		metabolomics	negative	C13 H15 N4 O4 P S	4.22	354.055	354.057	353.049	4.463	-4.53639	-5.99759	-6.27451	-0.115981	0.939877	-2.65398	-4.54982	-6.10324	-6.13177	0.00492712	0.00802992	0.99997	0.00809093	-5.60283	-0.610029	-5.59494
2773		metabolomics	negative	C38 H69 N2 O15 P	-1.45	824.444	824.442	823.435	7.821	-3.71055	-3.20378	-3.26227	-0.605392	-0.357009	0.643326	-3.86435	-3.55193	-2.55149	0.000617518	0.00101252	0.987884	0.00113613	-3.3922	-0.106358	-3.32259
2783		metabolomics	negative	C37 H38 N4 O16	0.76	794.228	794.229	839.227	6.283	-1.43101	-2.846	-3.18249	-0.407077	0.573592	-0.400442	-1.09361	-3.13951	-3.21557	0.0304799	0.0452455	0.999988	0.0455068	-2.4865	-0.0779758	-2.4829
2789		metabolomics	negative	C45 H54 N8 O9 P2	-0.21	912.349	912.349	911.341	6.623	-3.87302	-3.95895	-5.52552	-1.12145	1.14104	-1.57792	-3.72612	-4.98811	-4.29639	0.0062124	0.00940577	0.990266	0.0108195	-4.45249	-0.519441	-4.33688
2794		metabolomics	negative	C24 H44 N6 O17 P2	-1.12	750.224	750.223	749.216	5.557	-3.66831	-4.97382	-4.70131	-2.13635	-0.712536	1.11257	-3.71163	-5.21336	-4.39355	0.00778347	0.0124326	0.999954	0.0125559	-4.44781	-0.578774	-4.43952
2802		metabolomics	negative	C8 H20 N10 O5 S	-4.64	368.134	368.132	367.125	4.35	-4.58418	-2.82107	-5.19421	-0.307137	0.377411	-0.163677	-4.56316	-3.78323	-5.50412	0.00134208	0.00299566	0.839429	0.00182557	-4.19982	-0.0311341	-4.61683
2814	UNII:PLI450958N	metabolomics	negative	C28 H35 Cl N2 O3	5	482.234	482.236	481.23	7.448	-2.94141	-2.51467	-4.97433	-1.42026	-1.16348	1.12428	-3.15572	-3.81408	-3.2956	0.0277134	0.0400611	0.998033	0.0430771	-3.4768	-0.486491	-3.4218
2823		metabolomics	negative	C7 H5 N3 O8 P2	-2.29	320.955	320.954	319.947	0.983	-2.51714	-2.0043	-1.7858	-0.196336	0.606846	-0.72664	-1.54307	-1.01628	-0.624014	0.00950438	0.00774652	0.107015	0.138554	-2.10241	-0.105377	-1.06112
2832		metabolomics	negative	C14 H6 N5 O2 P3 S	-1.33	400.945	400.945	459.959	1.172	-2.24522	-1.93339	-2.1087	0.0625598	-0.0495721	-0.0152866	-3.58191	-2.13735	-1.58619	0.00516591	0.0126311	0.777989	0.0061956	-2.09577	-0.000766305	-2.43515
2835		metabolomics	negative	C28 H47 N8 O13 P	1.17	734.3	734.301	733.294	6.84	-3.07684	-1.63171	-6.13274	-1.46941	0.999867	-0.645987	-4.44508	-3.91674	-4.68686	0.0403749	0.0903214	0.830771	0.0433158	-3.61376	-0.371844	-4.34956
2839		metabolomics	negative	C28 H50 N10 O P2 S	-2.83	636.337	636.335	635.327	7.001	4.23851	2.41175	1.08512	0.172236	-0.123439	-0.0661258	3.4594	2.10225	2.19532	0.0318107	0.0474721	0.999959	0.0469703	2.57846	-0.00577624	2.58566
2861		metabolomics	negative	C9 H21 N8 O P	0.19	288.158	288.158	333.156	7.012	-2.89493	-3.1659	-5.09327	-0.368011	-0.42605	0.566429	-1.67429	-3.59535	-3.88209	0.010701	0.0117137	0.720672	0.0285332	-3.71803	-0.0758775	-3.05058
2864		metabolomics	negative	C36 H40 N3 O9 P3	-0.33	751.198	751.197	750.19	6.829	2.0447	2.96541	3.23858	-0.863704	-0.304324	0.714258	3.65541	2.85266	3.48604	0.0011211	0.00335375	0.536568	0.00129108	2.74957	-0.151257	3.33137
2881		metabolomics	negative	C26 H37 N3 O8	4.38	519.258	519.26	518.253	12.509	-1.19551	-0.772645	-0.31001	0.290509	0.427877	-1.21198	1.7579	1.24582	0.914509	0.0179952	0.521603	0.0168756	0.06617	-0.759388	-0.164531	1.30607
2887		metabolomics	negative	C24 H40 O3 P2	4.48	438.245	438.247	437.24	6.915	3.24899	1.17171	1.63922	-1.08583	0.584315	0.0420184	3.69882	2.25936	1.74945	0.0329841	0.0801333	0.783158	0.0346345	2.01997	-0.153167	2.56921
2891		metabolomics	negative	C23 H40 N7 O2 P S2	0.53	541.242	541.243	540.235	12.065	0.771565	-0.108197	-0.133035	-0.05962	0.268256	-0.258197	2.87283	1.69743	1.18874	0.0139645	0.919045	0.0278737	0.0177359	0.176778	-0.0165203	1.91967
2895		metabolomics	negative	C22 H45 N4 O8 P	3.44	524.298	524.299	523.292	8.345	3.59379	2.30784	1.97921	-2.09692	-1.12259	1.206	3.88371	1.35606	2.60038	0.0341914	0.0501126	0.999912	0.0508973	2.62695	-0.671168	2.61338
2919		metabolomics	negative	C29 H41 N4 O4 P3 S	2.28	634.206	634.208	633.2	13.62	1.55362	0.303585	1.80994	-0.0129028	0.533443	-0.83258	5.42353	3.5362	3.14375	0.00432594	0.265976	0.023682	0.00387441	1.22238	-0.104013	4.03449
2920		metabolomics	negative	C17 H26 Cl2 N2 P2 S3	-0.41	486.011	486.011	485.004	5.169	1.96215	3.52693	2.9856	-0.17303	0.0480631	0.10989	1.47932	3.75533	3.50635	0.00940572	0.0160775	0.991213	0.0139871	2.82489	-0.00502551	2.91367
2925		metabolomics	negative	C27 H46 N4 O6	-0.85	522.342	522.341	521.334	7.207	3.69489	2.24213	1.53558	-0.608503	0.491398	-0.0918539	3.05912	1.78772	1.4951	0.0214576	0.0247221	0.855981	0.047003	2.49087	-0.0696528	2.11398
2946		metabolomics	negative	C14 H33 N4 O10 P	4.02	448.193	448.195	447.188	5.639	-3.95696	-2.85602	-5.36807	-0.230556	0.486499	-0.42149	-3.59758	-5.21588	-4.14901	0.00204065	0.00407384	0.935398	0.00295752	-4.06035	-0.0551825	-4.32082
2952		metabolomics	negative	C37 H25 N3 O3 S	-3.04	591.162	591.16	590.153	5.382	-2.20028	-3.35787	-3.87357	-1.39895	-0.0231252	0.710787	-2.32021	-1.09789	-1.69674	0.0180753	0.0148801	0.185129	0.175803	-3.14391	-0.237097	-1.70495
2953		metabolomics	negative	C38 H26 N O4 P	-0.55	591.16	591.16	590.152	5.582	-1.67667	-3.24142	-3.30155	-1.37966	-0.00383741	0.694522	-1.7364	-1.0786	-1.67745	0.0289728	0.0240964	0.241451	0.230529	-2.73988	-0.22966	-1.49748
2962		metabolomics	negative	C13 H10 N10 O3	4.73	354.094	354.095	353.089	5.585	-2.94838	-4.42252	-1.73925	-0.405154	-1.1412	0.841138	-2.95695	-4.43359	-2.91314	0.0221057	0.0452113	0.897361	0.0264834	-3.03672	-0.235072	-3.43456
2974		metabolomics	negative	C15 H36 N6 O16	-3.98	556.219	556.217	555.209	5.313	-3.89899	-5.36488	-5.66723	1.24553	-0.915654	-3.33866	-3.9536	-5.60176	-5.4146	0.0284968	0.0428855	0.99994	0.0423458	-4.97703	-1.00293	-4.98998
2976		metabolomics	negative	C8 H2 Cl N10 O8 P	-1.28	431.948	431.948	430.94	1.212	-1.45248	-3.22893	-3.33778	0.522149	0.118412	-1.06381	-0.641375	-2.1188	-1.62635	0.0358102	0.0299754	0.290428	0.241078	-2.67306	-0.141082	-1.46217
2984		metabolomics	negative	C12 H12 N10 S2	3.06	360.069	360.07	359.063	2.243	2.4776	3.34726	1.90167	-0.143381	0.179417	-0.0556232	3.44534	2.85077	3.19451	0.000349691	0.00119609	0.334725	0.000389975	2.57551	-0.00652893	3.16354
2996		metabolomics	negative	C10 H19 N4 O6 P	-3.37	322.104	322.103	321.096	5.475	-2.30804	-1.57275	-1.67134	-0.0469725	0.244062	-0.238354	-1.63665	-1.66383	-1.48851	0.00035825	0.000442346	0.531063	0.0009995	-1.85071	-0.0137548	-1.59633
2997		metabolomics	negative	C13 H19 N4 O8 P	-2.35	390.094	390.093	435.091	5.403	-3.42588	-2.38336	-2.25502	0.143603	0.592658	-1.36841	-4.87058	-6.26493	-3.98477	0.00259982	0.0454159	0.0552525	0.0020828	-2.68809	-0.210718	-5.04009
2998		metabolomics	negative	C10 H27 N6 O5 P3 S	2.01	436.098	436.099	435.091	5.403	-3.42588	-2.38336	-2.25502	0.143603	0.592658	-1.36841	-5.48335	-6.81762	-3.98477	0.00307257	0.0682078	0.0470417	0.00246972	-2.68809	-0.210718	-5.42858
3010		metabolomics	negative	C41 H60 O10 P2	0.63	774.366	774.367	773.359	7.928	4.02368	3.71973	4.49928	-0.56834	0.16036	0.27267	3.3594	3.2001	3.93864	3.66163e-05	4.53195e-05	0.273095	0.000108754	4.0809	-0.0451032	3.49938
3024		metabolomics	negative	C31 H18 N2 O	2.5	434.142	434.143	433.136	5.563	-3.76693	-3.13168	-1.66776	-0.562896	0.284149	0.144525	-2.29102	-3.36672	-3.26567	0.00512126	0.00926916	0.979822	0.00760549	-2.85546	-0.0447409	-2.97447
3039		metabolomics	negative	C19 H11 N2 O2 P S2	4.41	394	394.002	392.994	4.672	-4.34249	-6.10253	-6.26389	-0.669948	0.542419	-0.128065	-4.35045	-6.23389	-6.22242	0.000538635	0.000952159	0.999016	0.000922117	-5.56964	-0.0851978	-5.60225
3049		metabolomics	negative	C23 H28 N10 O2 S2	2.7	540.184	540.185	539.178	5.622	-1.72717	-1.41007	-0.900565	-0.242035	-0.147271	0.323648	-1.36634	-1.63865	-1.06003	0.00451403	0.00753289	0.999416	0.00728901	-1.34594	-0.0218858	-1.35501
3060		metabolomics	negative	C6 H17 N7 O3 S	-1.79	267.111	267.111	266.104	5.343	2.56475	3.94026	0.85628	-0.662187	-0.320405	0.648222	3.21211	3.14006	3.21137	0.0139115	0.0413839	0.647317	0.0142583	2.45376	-0.111457	3.18784
3067	(3aR,4R,5R,6aS)-5-Hydroxy-4-[(1E,3S)-3-hydroxy-1-octen-1-yl]hexahydro-2H-cyclopenta[b]furan-2-one	metabolomics	negative	C15 H24 O4	-0.3	268.167	268.167	267.161	7.319	1.97187	-0.0627094	0.887596	0.283447	-0.0260896	-0.320446	-0.496655	-1.95471	-2.57345	0.0276889	0.424447	0.0242001	0.126569	0.932254	-0.0210296	-1.67494
3071		metabolomics	negative	C20 H51 N10 O11 P	4.27	638.348	638.35	619.332	7.38	2.00465	2.52713	1.60021	-1.07496	-0.52743	0.873046	2.00339	1.14927	0.790784	0.0225808	0.0205034	0.485975	0.0897322	2.044	-0.243114	1.31448
3075		metabolomics	negative	C28 H60 O6 P2 S	-1.02	586.359	586.358	585.351	6.806	2.56818	2.82576	2.66399	-1.40388	-0.846684	1.04686	2.61755	2.3132	2.33698	0.00423428	0.00571335	0.905051	0.00879423	2.68597	-0.401235	2.42258
3076		metabolomics	negative	C22 H54 N9 O P3 S	-2.09	585.338	585.337	584.33	7	2.46476	2.99725	1.66564	-1.47368	-0.733015	1.02736	2.67686	2.42377	2.59262	0.00857051	0.0160497	0.959468	0.0118947	2.37588	-0.393112	2.56442
3085	6-Decylubiquinol	metabolomics	negative	C19 H32 O4	-0.17	324.23	324.23	323.223	8.731	-2.51474	-2.67704	-2.52066	-1.09841	0.146859	0.511785	-2.27823	-2.86377	-2.61572	0.00173485	0.00298456	0.999301	0.002891	-2.57081	-0.146589	-2.5859
3094		metabolomics	negative	C21 H47 N4 O6 P S2	2.28	546.267	546.269	545.262	7.046	4.34822	4.07528	1.90714	-0.471311	0.497037	-0.205265	4.61019	2.6624	3.39909	0.00703411	0.0122391	0.989412	0.0105535	3.44355	-0.0598465	3.55723
3103		metabolomics	negative	C30 H21 Cl O3 S	-2.36	496.09	496.089	495.082	5.449	-4.12252	-5.52193	-5.60147	1.35481	-1.44863	-3.71779	-4.20007	-5.86799	-5.68829	0.0408451	0.0646791	0.991061	0.0551675	-5.08197	-1.27054	-5.25212
3110	5-Hydroxy-1-isopropyl-4-methyl-3-cyclohexen-1-yl hexopyranoside	metabolomics	negative	C16 H28 O7	1.19	332.183	332.184	331.177	7.329	-2.90495	-4.7719	-4.53022	0.510164	-1.48397	0.28485	-2.99831	-4.95119	-4.66953	0.00575646	0.0101958	0.986117	0.00863636	-4.06903	-0.229651	-4.20634
3141		metabolomics	negative	C27 H32 N4 O9	-1.34	556.217	556.216	555.209	5.129	-3.56081	-4.64471	-4.90051	-0.537366	-1.45764	0.961166	-3.54498	-4.93374	-4.84598	0.00252869	0.0044323	0.994949	0.00405032	-4.36868	-0.344612	-4.44157
3173		metabolomics	negative	C23 H41 N8 O12 P	1.49	652.258	652.259	651.252	4.274	-3.54279	-2.70024	-2.59015	-0.914481	-0.747187	0.905891	-3.57624	-3.76945	-3.33203	0.00197607	0.00618098	0.53213	0.00218342	-2.94439	-0.251926	-3.55924
3198		metabolomics	negative	C23 H46 O16 P2	0	640.226	640.226	639.219	13.633	2.36763	-0.00178211	2.37745	-0.06129	0.485056	-0.63946	5.88424	2.16046	3.56835	0.0351645	0.37023	0.185968	0.0299133	1.5811	-0.0718981	3.87102
3200		metabolomics	negative	C42 H26 N2 O5	1.57	638.184	638.185	683.184	5.676	2.94611	2.57401	0.963391	-0.150577	-0.179908	0.282559	3.84904	2.79893	3.05075	0.00353919	0.0210034	0.227169	0.00313272	2.16117	-0.0159753	3.2329
3203		metabolomics	negative	C14 H12 N4 O4	-3.4	300.086	300.085	299.077	5.511	-2.01485	-1.77464	-1.46226	-0.638854	-0.345926	0.651659	-2.19017	-2.16225	-1.29322	0.00978336	0.0186852	0.948066	0.0132272	-1.75059	-0.11104	-1.88188
3204		metabolomics	negative	C6 H13 Cl N4 O4	4.6	240.063	240.064	299.078	5.525	-2.01485	-1.77464	-1.46226	-0.638854	-0.345926	0.651659	-2.19017	-2.16225	-1.29322	0.00978336	0.0186852	0.948066	0.0132272	-1.75059	-0.11104	-1.88188
3210		metabolomics	negative	C24 H28 N4 O12	-1.01	564.17	564.17	563.163	1.356	-2.94723	-0.568077	-2.48943	-0.0716759	0.12752	-0.0648369	-1.99387	-1.38492	-1.67377	0.0357096	0.0399304	0.866323	0.0756796	-2.00158	-0.00299744	-1.68419
3216		metabolomics	negative	C18 H26 N5 O8 P	-2.18	471.152	471.151	470.144	4.711	1.35108	3.13176	3.40614	-0.637773	-0.151724	0.543121	1.01212	2.39996	2.21539	0.0195083	0.0185232	0.555514	0.0678546	2.62966	-0.0821252	1.87583
3236		metabolomics	negative	C20 H12 N4 O4	-2.28	372.086	372.085	371.077	6.633	-1.49021	-1.16325	-1.73045	-0.503395	0.247513	0.147172	-0.447869	-1.72944	-0.604886	0.0331425	0.0288711	0.435586	0.148974	-1.4613	-0.0362367	-0.927398
3243	(2S,3R,5S)-3-(2-Aminoethyl)-7-oxo-4-oxa-1-azabicyclo[3.2.0]heptane-2-carboxylic acid	metabolomics	negative	C8 H12 N2 O4	-1.79	200.08	200.079	199.072	1.045	-1.57625	-2.10861	-2.23723	-0.918586	-1.09165	1.00126	-1.84064	-2.57904	-2.05213	0.0425091	0.076031	0.950209	0.0519041	-1.97403	-0.336325	-2.15727
3244		metabolomics	negative	C50 H34 N2 O2 P2 S2	-0.05	820.154	820.154	819.146	6.832	2.53178	3.20322	3.32691	0.145693	-0.0285981	-0.130736	3.86078	2.58904	3.44087	0.000197646	0.000454933	0.74875	0.000279627	3.02064	-0.00454691	3.2969
3246		metabolomics	negative	C40 H55 N6 O3 P3	-2.05	760.355	760.353	759.346	8.065	-3.69451	-6.36037	-5.91362	-1.10632	0.564645	0.079292	-3.94115	-6.39189	-6.30263	0.00300768	0.00558207	0.974392	0.00452897	-5.32283	-0.154128	-5.54523
3263		metabolomics	negative	C28 H15 N9 O	3.25	493.14	493.142	492.134	5.601	-2.57849	-3.30403	-2.15527	-1.65977	-0.0271867	0.767382	-2.63822	-3.75369	-3.38098	0.0121646	0.0334338	0.700413	0.0130161	-2.67927	-0.306525	-3.25763
3265		metabolomics	negative	C16 H29 N10 O5 P3	3.87	534.154	534.156	533.148	5.565	-4.9927	-2.28686	-6.28195	-2.68348	1.36026	-1.85191	-5.03602	-6.53775	-5.67247	0.0405297	0.114475	0.685535	0.0393211	-4.5205	-1.05838	-5.74875
3266		metabolomics	negative	C18 H10 Cl2 N10 O2	-0.18	468.037	468.036	467.029	5.406	-4.4501	-2.30711	-2.21042	-0.0494528	0.483106	-0.65302	-4.49756	-5.30547	-3.45301	0.0040437	0.0234017	0.24295	0.00358569	-2.98921	-0.0731222	-4.41868
3279		metabolomics	negative	C19 H22 N4 O3 S2	-3.7	418.113	418.112	417.105	5.013	-3.87252	-1.75297	-2.99968	-0.694398	-0.125186	0.551045	-3.20001	-2.08866	-4.17642	0.0126145	0.0247949	0.929189	0.0163402	-2.87506	-0.0895128	-3.15503
3282		metabolomics	negative	C6 H21 N8 O7 P	3.8	348.127	348.128	347.121	0.729	-2.95296	-4.20014	-4.52309	0.147621	0.396289	-0.795508	-1.59374	-4.88817	-4.15611	0.0128931	0.0167055	0.930522	0.0252667	-3.89206	-0.0838659	-3.546
3286		metabolomics	negative	C23 H47 N4 O9 P	3.81	554.308	554.31	599.308	7.84	3.03901	3.40223	4.00492	-0.323924	0.368301	-0.135627	3.68928	2.84255	3.57676	9.788e-05	0.000159652	0.947538	0.000191966	3.48205	-0.0304167	3.36953
3293		metabolomics	negative	C32 H21 O11 P	-0.55	612.082	612.082	305.034	5.409	-2.54588	-1.43299	-0.709947	-0.322767	-0.280069	0.461438	-2.59334	-1.14072	-2.85556	0.0400412	0.126655	0.617904	0.0374643	-1.56294	-0.0471327	-2.19654
3294		metabolomics	negative	C28 H7 N7 O3 S	2.84	521.033	521.035	520.027	5.11	-1.77402	-1.47121	-1.58372	-0.173246	-0.310263	0.385884	-1.39476	-1.05438	-0.884375	0.00113402	0.00101559	0.146008	0.00715001	-1.60965	-0.0325417	-1.11117
3300		metabolomics	negative	C11 H32 N6 O P2	-4.67	326.211	326.21	325.202	8.705	-2.1031	-2.1569	-3.04281	-1.65025	0.458999	0.386068	-1.49754	-2.04456	-2.70998	0.0389921	0.0433254	0.866997	0.0822354	-2.43427	-0.268394	-2.08403
3310		metabolomics	negative	C15 H4 Cl3 N2 O5 P	-3.65	427.892	427.891	426.884	0.661	-0.867125	-2.16262	-1.23512	0.678388	-0.222191	-0.882605	-1.8813	-2.14111	-1.55912	0.0339244	0.0973914	0.676907	0.0331593	-1.42162	-0.142136	-1.86051
3315		metabolomics	negative	C51 H48 O3	-2.73	708.36	708.358	753.356	7.252	2.76985	1.24025	1.43248	-1.57148	-1.37622	1.18796	-1.25573	-2.3393	-2.57166	0.0133356	0.0792269	0.0114114	0.296898	1.81419	-0.586577	-2.05556
3317		metabolomics	negative	C21 H35 N8 O8 P	0.72	558.232	558.232	557.225	6.949	-4.52443	-3.75782	-5.54369	0.237859	0.584626	-1.63887	-4.56387	-3.78696	-4.42804	0.00178871	0.00248206	0.884276	0.00381347	-4.60865	-0.272128	-4.25962
3318		metabolomics	negative	C31 H36 N4 O5 S	3.24	576.241	576.243	557.225	6.948	-4.13837	-3.75876	-5.54866	0.236916	0.583683	-1.63102	-4.17781	-3.80642	-4.45285	0.00209973	0.00290971	0.892307	0.00443708	-4.48193	-0.270142	-4.14569
3323	ethenocytosine	metabolomics	negative	C6 H5 N3 O	1.89	135.043	135.044	134.036	5.407	-3.59549	-1.2715	-1.00556	0.0438495	-0.25263	0.176035	-3.64295	-3.45297	-2.39335	0.0156483	0.0904189	0.313183	0.0133929	-1.95752	-0.0109153	-3.16309
3329		metabolomics	negative	C2 H8 Cl N3 O5 S2	-3.34	252.959	252.959	311.972	1.238	-2.43553	-2.81117	-3.04878	-0.765866	1.11109	-1.98956	-2.45639	-2.78972	-2.9676	0.0424747	0.0604129	0.999292	0.0631767	-2.76516	-0.548113	-2.7379
3336		metabolomics	negative	C27 H34 N6 O5	1.79	522.259	522.26	521.253	12.28	1.16969	0.636987	1.10882	0.0178299	0.554345	-0.946019	4.93286	3.46122	3.30105	0.0010577	0.214171	0.00524461	0.00100658	0.971831	-0.124615	3.89838
3346		metabolomics	negative	C32 H35 N4 O8 P3	1.68	696.167	696.168	755.181	6.833	2.03431	1.59394	1.60265	-0.382142	-1.36805	0.883847	3.38674	1.06964	2.11502	0.0388886	0.0863593	0.836159	0.042035	1.74363	-0.288783	2.19047
3347		metabolomics	negative	C49 H28 N2 O7	-0.53	756.19	756.189	755.182	6.829	1.93899	1.49862	1.50733	-0.477461	-0.850875	0.788528	3.29142	0.974319	2.0197	0.0359772	0.0847824	0.800976	0.0380301	1.64831	-0.179936	2.09515
3380		metabolomics	negative	C25 H26 N8 O10	0.7	598.177	598.178	597.17	4.72	2.14796	3.35592	3.60779	-0.355853	0.332805	-0.0601981	1.82602	2.4033	2.5418	0.00108745	0.00106475	0.256507	0.00489251	3.03722	-0.0277485	2.25704
3381		metabolomics	negative	C10 H23 N O3 P2 S	4.77	299.087	299.089	597.17	4.717	2.24962	3.45758	3.70945	-0.355853	0.332805	-0.0601981	1.92768	2.50497	2.64346	0.000899424	0.00089277	0.256507	0.00393404	3.13888	-0.0277485	2.3587
3387		metabolomics	negative	C26 H24 S	1.22	368.16	368.16	367.153	6.994	-1.34727	-2.88491	-2.12604	-0.324166	0.128821	0.14775	-1.70479	-3.01818	-2.29131	0.00599999	0.0125391	0.899107	0.00787934	-2.11941	-0.015865	-2.33809
3389		metabolomics	negative	C38 H50 N8 O7	-1.3	730.38	730.379	729.372	7.977	3.32187	3.75145	4.27761	-0.108217	0.377812	-0.371653	3.94206	3.1931	4.03644	6.07519e-05	0.00010413	0.985054	0.000113954	3.78364	-0.0340193	3.72386
3394		metabolomics	negative	C26 H49 N4 O10 P	0.12	608.319	608.319	607.311	8.627	1.75656	2.42157	3.39755	0.0205746	0.25849	-0.341153	1.86139	2.12981	2.68532	0.00276993	0.00350853	0.797827	0.00654404	2.52523	-0.0206959	2.22551
3405		metabolomics	negative	C24 H7 N7 O2 S2	-3.52	489.01	489.009	488.001	5.165	1.2592	2.30952	2.51099	-0.17303	0.0480631	0.10989	1.50542	2.96507	3.25441	0.00755235	0.0233737	0.603372	0.00788973	2.02657	-0.00502551	2.57497
3414		metabolomics	negative	C11 H20 O S2	-2.84	232.096	232.095	231.087	4.447	-2.4468	-3.68802	-3.69089	-0.0851488	-0.747601	0.547667	-1.42474	-1.01909	-3.4258	0.0162002	0.0136037	0.267817	0.108572	-3.27524	-0.0950278	-1.95654
3415		metabolomics	negative	C28 H55 N8 O10 P	1.9	694.378	694.379	739.378	8.983	3.17996	1.82316	1.8364	-2.45981	-0.185714	0.955324	-0.856593	-2.11184	-0.230202	0.032081	0.0674025	0.0364464	0.873947	2.27984	-0.563399	-1.06621
3419		metabolomics	negative	C4 H9 N4 O2 P	1.97	176.046	176.047	221.045	5.618	-2.51975	-2.28225	-1.53626	0.242082	-0.210115	-0.069704	-1.84848	-2.02613	-1.5998	0.000621248	0.000766451	0.595575	0.00169071	-2.11275	-0.012579	-1.8248
3425		metabolomics	negative	C19 H35 N O13	0.68	485.211	485.211	466.193	5.529	-4.74187	-4.63556	-5.88541	-0.322818	0.729536	-0.882605	-4.76689	-3.90625	-3.43517	0.000398643	0.000420499	0.260267	0.00154755	-5.08761	-0.158629	-4.0361
3426		metabolomics	negative	C12 H35 N7 O8 P2	-3.49	467.202	467.201	466.193	5.526	-4.84124	-4.63556	-5.98479	-0.322818	0.729536	-0.882605	-4.86627	-3.90625	-3.43517	0.000458391	0.000479899	0.263768	0.00180095	-5.15386	-0.158629	-4.06923
3433		metabolomics	negative	C41 H40 N9 O16 P	0.43	945.233	945.233	471.609	5.549	0.688146	1.91856	2.08511	-0.306302	0.187455	0.0738674	0.876156	3.50314	3.22945	0.0446535	0.186858	0.471358	0.0389658	1.56394	-0.014993	2.53625
3446		metabolomics	negative	C18 H11 Cl N6 O4	-1.4	410.053	410.052	409.045	4.672	-2.88117	-1.88073	-1.75222	-0.976107	-0.303378	0.749575	-2.88913	-2.00301	-1.70857	0.0203475	0.0320186	0.998638	0.0301863	-2.17137	-0.176637	-2.20024
3448		metabolomics	negative	C25 H23 N9 O6	-3.5	545.177	545.175	544.168	5.549	1.58121	2.6115	0.603303	0.143864	-0.888842	0.438391	1.16643	1.78011	2.39721	0.0492458	0.0858275	0.957121	0.0601243	1.59867	-0.102196	1.78125
3456		metabolomics	negative	C22 H30 N2 O9	0.1	466.195	466.195	465.188	6.9	4.03582	2.86188	2.59455	-0.328539	0.32035	-0.0663908	4.33011	2.77391	2.75397	0.00195879	0.00364856	0.976008	0.00301354	3.16408	-0.02486	3.286
3459		metabolomics	negative	C8 H24 N6 O5 P2	-4.38	346.128	346.127	345.119	1.604	-3.33661	-1.15349	-4.3151	0.397733	0.160744	-0.824442	-3.37186	-2.02343	-1.81337	0.044139	0.0471557	0.834138	0.0978317	-2.93507	-0.0886551	-2.40289
3467		metabolomics	negative	C8 H24 N6 O S2	-1.38	284.145	284.145	283.138	11.99	0.441904	-1.51203	-0.786385	0.0217472	0.0761172	-0.103713	3.41613	0.46944	2.73366	0.0382387	0.764894	0.0391861	0.0952439	-0.618836	-0.00194955	2.20641
3472		metabolomics	negative	C34 H48 N4 O18	0.05	800.296	800.296	799.289	5.602	0.638044	1.93729	3.20229	-0.321201	0.275952	-0.0162435	0.578316	-0.537152	-0.16444	0.0426269	0.0631703	0.0608127	0.999488	1.92587	-0.0204975	-0.0410916
3481	Aucubin	metabolomics	negative	C15 H22 O9	1.08	346.126	346.127	391.125	1.367	-2.73705	-3.42301	-3.52945	0.325732	-0.0543556	-0.351672	-2.84182	-3.73026	-2.79395	0.000166866	0.000269535	0.951744	0.00032646	-3.22984	-0.0267652	-3.12201
3484		metabolomics	negative	C16 H2 Cl N2 O P3	3.68	365.907	365.908	364.901	0.654	0.320241	-0.212329	-0.564195	-0.100737	0.21797	-0.145051	-0.778936	-0.894891	-0.63424	0.0400313	0.825042	0.0904242	0.0427727	-0.152094	-0.00927252	-0.769356
3487		metabolomics	negative	C7 H17 Cl2 N10 O7 P S	-2.05	486.012	486.011	485.003	3.805	0.814595	2.70028	2.28782	-0.161163	0.404076	-0.353919	0.749022	2.59612	2.61617	0.0483285	0.0729845	0.996974	0.0664925	1.93423	-0.0370024	1.98711
3497		metabolomics	negative	C24 H49 Cl N6 P2 S	2.63	550.29	550.292	549.284	7.075	3.28123	2.06765	3.5778	-0.117989	0.252584	-0.172686	4.8442	2.12154	2.21115	0.0159028	0.0261528	0.994429	0.0232707	2.97556	-0.0126968	3.05896
3500		metabolomics	negative	C6 H15 N8 P	-2.73	230.116	230.115	229.108	5.556	-1.25816	-1.46967	-1.19138	0.0867845	0.362072	-0.615444	-0.880901	-1.56391	-1.32661	0.00900122	0.0131473	0.984929	0.0157712	-1.3064	-0.0555291	-1.25714
3501	5,5-Dimethyl-4-(3-oxobutyl)dihydro-2(3H)-furanone	metabolomics	negative	C10 H16 O3	-2.75	184.11	184.109	229.108	5.543	-1.25816	-1.46967	-1.19138	0.0867845	0.362072	-0.615444	-0.880901	-1.56391	-1.32661	0.00900122	0.0131473	0.984929	0.0157712	-1.3064	-0.0555291	-1.25714
3512		metabolomics	negative	C30 H44 N4 O14	-0.16	684.285	684.285	683.278	7.32	1.2463	3.07614	2.36523	-0.355837	0.413421	-0.17341	0.788791	3.15411	2.25882	0.0382076	0.0492469	0.973778	0.0647096	2.22923	-0.038609	2.06724
3522		metabolomics	negative	C33 H39 N10 O4 P	-1.3	670.289	670.288	669.281	6.824	3.11304	2.45713	1.98356	-0.368901	0.25915	0.0410389	2.40333	2.9061	2.56139	0.000310954	0.000613599	0.94546	0.000490307	2.51791	-0.022904	2.62361
3523		metabolomics	negative	C39 H24 N6 S	-3.88	608.178	608.176	607.168	5.614	1.98104	2.28727	1.87647	-0.969294	0.25995	0.36939	2.22817	1.8847	2.34578	0.0016342	0.00314653	0.959696	0.00246698	2.04826	-0.113318	2.15288
3525		metabolomics	negative	C6 H15 N8 O P	-0.18	246.111	246.111	245.103	5.396	-0.404495	-3.25897	-2.25174	-0.345575	0.489998	-0.30657	-2.37903	-3.37492	-3.6544	0.020985	0.109449	0.361799	0.0180995	-1.97174	-0.0540485	-3.13611
3527		metabolomics	negative	C17 H42 Br N10 O3 P3	-1.86	606.184	606.183	605.175	5.605	2.10054	1.56905	0.906251	-1.38157	-0.0838165	0.742128	2.34674	1.40159	2.20514	0.0266421	0.0679749	0.753923	0.0278486	1.52528	-0.241086	1.98449
3528		metabolomics	negative	C15 H20 O13 P2	-0.86	470.038	470.038	469.03	4.458	2.39074	3.61118	3.25019	-0.167178	0.310008	-0.201406	2.638	3.5705	3.60723	0.000349221	0.000725725	0.895256	0.000525787	3.08404	-0.0195254	3.27191
3551		metabolomics	negative	C21 H55 N10 O3 P3 S	1.13	620.339	620.34	619.333	7.361	2.68652	2.62469	2.28209	-1.18303	-0.482693	0.882786	1.99954	1.83114	1.47266	0.00439409	0.00418262	0.370646	0.0189224	2.5311	-0.260978	1.76778
3561		metabolomics	negative	C28 H44 N4 O7 P2 S	1.71	642.241	642.242	641.234	14.635	0.94124	-0.334717	2.57857	-0.228043	0.359148	-0.211665	4.9663	2.71469	3.14222	0.0176484	0.49301	0.0682922	0.0163292	1.0617	-0.0268536	3.60774
3564		metabolomics	negative	C16 H24 O14 P2	-0.15	502.064	502.064	501.057	5.109	-2.35701	-1.56706	-1.67162	-0.466795	-0.137891	0.451628	-1.66504	-1.17568	-0.770731	0.00708556	0.00609185	0.24485	0.0450133	-1.86523	-0.0510192	-1.20382
3567		metabolomics	negative	C21 H43 N8 O2 P S2	-0.74	534.269	534.268	579.267	7.046	3.51984	3.59835	1.70193	-0.292479	0.265025	-0.0264324	4.0677	2.81432	3.65214	0.00229751	0.00645531	0.633095	0.00265886	2.94004	-0.0179621	3.51139
3591		metabolomics	negative	C19 H20 N4 O9	-1.22	448.123	448.122	447.115	5.504	-3.83585	-2.70322	-5.15637	0.406103	-0.706312	0.0868022	-3.85166	-4.02997	-2.89181	0.00274952	0.00378639	0.9011	0.0057482	-3.89848	-0.0711356	-3.59115
3623		metabolomics	negative	C39 H52 N4 O5 S	3.38	688.366	688.368	687.361	8.065	5.97622	4.14329	4.16861	-0.137254	0.44836	-0.461434	5.48116	3.32252	4.0618	0.00121444	0.00162517	0.807888	0.00279264	4.76271	-0.0501096	4.28849
3624		metabolomics	negative	C13 H22 N6 O12 S	-4.09	486.102	486.1	485.093	5.11	-1.91404	-1.22641	-1.49113	-0.437627	-0.213366	0.484529	-1.81416	-1.02818	-0.896763	0.0143659	0.0152513	0.707507	0.0392023	-1.54386	-0.0554877	-1.24637
3625		metabolomics	negative	C20 H39 Cl P2 S	-4.35	408.194	408.192	407.185	7.409	5.82302	3.97682	3.42399	-0.542895	0.00463332	0.389997	5.93575	2.71298	3.23162	0.00920847	0.0118125	0.903019	0.0190363	4.40794	-0.0494214	3.96012
3627		metabolomics	negative	C24 H30 N4 O2 S2	-2.56	470.181	470.18	469.17	7.567	-2.73636	-4.83584	-3.64731	-0.554812	0.201578	0.225643	-2.91006	-4.52006	-4.16691	0.00195272	0.00359789	0.980816	0.00303353	-3.73984	-0.0425301	-3.86568
3629		metabolomics	negative	C11 H21 N4 O4 P S2	-0.15	368.074	368.074	367.067	4.88	-3.01501	-1.90844	-3.71221	-0.638407	-0.391765	0.673901	-2.99644	-3.07892	-2.56428	0.00367289	0.00608107	0.999997	0.00606678	-2.87855	-0.118757	-2.87988
3651		metabolomics	negative	C8 H6 N2 O3	3.61	178.038	178.038	355.067	5.412	1.49987	2.55804	2.21552	-0.150869	0.197232	-0.0697615	0.918872	2.5322	3.12232	0.0175904	0.0299814	0.984898	0.0246776	2.09114	-0.00779941	2.19113
3656		metabolomics	negative	C7 H20 N5 O11 P	1.92	381.09	381.09	380.083	1.543	-2.67445	-1.05837	-1.37862	-0.778168	0.113982	0.416496	-2.72626	-1.77938	-2.47775	0.0160432	0.0578701	0.529275	0.0152238	-1.70381	-0.0825633	-2.3278
3657		metabolomics	negative	C4 H10 N2 O17 P2	-2.51	419.945	419.944	418.937	1.156	-2.15151	-2.6644	-2.53382	0.275395	0.256285	-0.748371	-2.05776	-2.87243	-2.3618	0.000837005	0.00141225	0.998426	0.00147461	-2.44991	-0.0722303	-2.43066
3693		metabolomics	negative	C33 H57 N O18	1.18	755.358	755.358	754.351	8.515	2.83661	2.18774	1.75482	-1.80794	-1.29373	1.20571	-0.371821	-1.29808	-0.400363	0.0199112	0.0317445	0.02925	0.997365	2.25972	-0.631987	-0.690088
3695	5,7-Dihydroxy-2-(3-hydroxy-4-methoxyphenyl)-3,8-bis[3,4,5-trihydroxy-6-(hydroxymethyl)tetrahydro-2H-pyran-2-yl]-4H-chromen-4-one (non-preferred name)	metabolomics	negative	C28 H32 O16	-0.51	624.169	624.169	623.161	5.434	-3.37305	-4.77246	-0.260372	-0.164065	-0.606303	0.536665	-3.38408	-5.11852	-4.21196	0.0339984	0.135028	0.494102	0.0302923	-2.80196	-0.0779011	-4.23819
3712		metabolomics	negative	C33 H46 N10 O10	1.1	742.34	742.341	741.333	8.201	-3.08002	-5.58982	-4.92469	-0.753775	0.617695	-0.196726	-3.1691	-5.70678	-5.5406	0.00467468	0.00892279	0.956764	0.0066843	-4.53151	-0.110935	-4.80549
3718		metabolomics	negative	C16 H31 N8 P	0.03	366.241	366.241	365.234	9.526	-2.95735	-3.89094	-6.44364	0.0436535	0.71726	-1.6205	-3.14063	-4.45811	-6.41718	0.0242249	0.0412035	0.980787	0.0328715	-4.43064	-0.286529	-4.67197
3721		metabolomics	negative	C16 H37 N10 O3 P	3.77	448.279	448.28	447.274	9.178	-2.61255	-1.8298	-1.05889	-0.31354	-0.288667	0.46119	-0.932255	-1.48603	-1.40084	0.0178477	0.0162577	0.463271	0.0731687	-1.83375	-0.0470055	-1.27304
3722		metabolomics	negative	C5 H18 N8 O8 P2	1.27	380.072	380.073	439.087	5.51	-2.18565	-1.24962	-1.63476	-0.155623	-0.289996	0.36104	-2.21068	-1.32964	-2.19274	0.00389025	0.0089977	0.820785	0.00490467	-1.69001	-0.0281931	-1.91102
3723	sivifene	metabolomics	negative	C19 H14 N4 O6	-4.78	394.091	394.089	439.087	5.507	-2.45571	-1.24962	-1.70339	-0.155623	-0.289996	0.36104	-2.48073	-1.32964	-2.19274	0.00721612	0.0151812	0.893471	0.00931243	-1.8029	-0.0281931	-2.00104
3724		metabolomics	negative	C23 H40 P2 S	-3.24	410.233	410.231	455.23	8.724	4.38368	3.73514	2.41259	-0.369372	0.126226	0.181987	3.28485	2.84993	3.18095	0.00081282	0.00105253	0.716361	0.00201116	3.51047	-0.0203861	3.10524
3725		metabolomics	negative	C17 H37 N4 O8 P	4.08	456.235	456.237	455.229	8.726	4.37424	3.7257	2.40315	-0.363661	0.131937	0.172546	3.2754	2.84049	3.17151	0.000820405	0.00106144	0.715775	0.00203167	3.50103	-0.0197257	3.0958
3755		metabolomics	negative	C19 H26 O4 P2 S	-1.88	412.103	412.102	471.115	5.053	-3.53194	-1.43314	-5.50259	-0.370014	0.310716	-0.0204847	-2.07435	-4.65991	-2.77388	0.0447413	0.0552602	0.959177	0.0780621	-3.48922	-0.026594	-3.16938
3772		metabolomics	negative	C30 H37 N2 O4 P3	2.33	582.197	582.198	581.191	7.019	-0.222975	-1.81664	0.288185	0.325212	0.269638	-0.884577	-1.53273	-3.06932	-3.96972	0.0355315	0.836097	0.0791787	0.038678	-0.58381	-0.0965758	-2.85726
3796		metabolomics	negative	C29 H53 O18 P	-0.89	720.297	720.296	719.289	8.654	1.26312	2.10882	2.85081	-0.220831	0.356398	-0.214737	2.85732	2.0042	2.65344	0.0031009	0.00881532	0.635763	0.00352058	2.07425	-0.02639	2.50498
3804		metabolomics	negative	C32 H18 Cl N2 P	-1.05	496.09	496.089	495.082	5.581	-3.66519	-4.87503	-4.70808	0.727186	-0.672185	-0.479879	-3.40946	-4.35326	-4.76095	0.000495016	0.000743082	0.908623	0.00101854	-4.4161	-0.141626	-4.17456
3814		metabolomics	negative	C5 H15 Cl N6 O S3	-1.08	306.016	306.015	305.008	4.418	-2.02697	-1.52382	-1.59985	-0.194036	-0.0861933	0.243472	-2.0404	-1.87595	-1.53938	0.00019662	0.000412267	0.876777	0.000298509	-1.71688	-0.0122524	-1.81858
3834		metabolomics	negative	C4 H10 N9 P	-4.17	215.08	215.079	214.072	5.309	-2.09819	-3.56407	-3.16566	-0.835443	-0.692012	0.864413	-2.15961	-2.2556	-3.61379	0.0137067	0.0174854	0.921588	0.0272504	-2.94264	-0.221014	-2.67633
3863	(2S,4S)-4-hydroxy-2,3,4,5-tetrahydrodipicolinic acid	metabolomics	negative	C7 H9 N O5	-2.06	187.048	187.048	186.04	1.032	-1.25412	-1.55111	-1.43386	-0.914606	0.165095	0.431111	-1.27882	-1.78967	-1.53935	0.0138598	0.0266457	0.939624	0.0180931	-1.41303	-0.106133	-1.53595
3874		metabolomics	negative	C30 H61 N4 O5 P3	4.7	650.385	650.389	649.381	7.622	3.88108	1.97056	1.98288	-0.88877	-0.364981	0.751418	3.71715	1.37033	1.77138	0.0375555	0.0448368	0.928385	0.0709059	2.61151	-0.167444	2.28629
3878		metabolomics	negative	C30 H35 N10 O5 P S	0.48	678.225	678.225	723.223	9.617	1.66762	1.39016	2.54722	-0.581213	-0.0224052	0.429759	0.550964	0.0484413	1.14525	0.0142039	0.0126734	0.0662704	0.393161	1.86834	-0.057953	0.581551
3886		metabolomics	negative	C2 H8 Br N10 O2 P S2	-4.32	377.919	377.918	376.911	0.649	0.611249	-0.258823	-0.124187	0.355083	-0.219115	-0.214493	-1.13928	-0.697894	-0.861511	0.0283124	0.934443	0.0348451	0.0535386	0.0760795	-0.0261752	-0.89956
3892		metabolomics	negative	C28 H44 Cl N3 O7	4.46	569.287	569.289	568.282	8.648	3.92719	2.14915	3.66662	-0.401046	0.142029	0.188065	2.73979	0.633642	1.51598	0.00941011	0.00765796	0.124932	0.116975	3.24765	-0.0236505	1.6298
3907		metabolomics	negative	C38 H52 N4 O P2	1.74	642.362	642.363	641.355	8.726	3.4554	3.54536	3.84921	-0.0511147	0.444483	-0.569215	3.42666	2.96818	3.00055	2.59664e-05	3.27749e-05	0.279244	7.4553e-05	3.61665	-0.0586156	3.13179
3913	5-Hydantoinpropionic acid	metabolomics	negative	C6 H8 N2 O4	-3.13	172.048	172.048	231.062	1.068	-2.40038	-1.20597	-1.07321	0.153816	0.269436	-0.551828	-2.41061	-1.61779	-2.68368	0.00995984	0.0447958	0.393973	0.00908574	-1.55985	-0.0428586	-2.23736
3929		metabolomics	negative	C36 H51 O2 P S3	1.91	642.279	642.28	641.273	8.642	1.19969	1.84162	2.41454	-0.0845153	0.297958	-0.273177	1.59802	1.36955	2.05914	0.00375486	0.00516599	0.917028	0.00767128	1.81862	-0.0199113	1.67557
3936		metabolomics	negative	C4 H13 N10 O3 P3	-4.44	342.038	342.037	341.03	1.279	-2.26363	-2.21414	0.0647611	-0.592001	-0.10287	0.49098	-2.41899	-2.68012	-2.45168	0.0312802	0.178455	0.34041	0.0264513	-1.471	-0.0679636	-2.51693
3937		metabolomics	negative	C40 H49 N6 O2 P	4.71	676.365	676.369	675.361	8.303	2.20036	1.8136	2.10951	-0.120166	-0.301482	0.343124	1.98585	1.58389	0.896516	0.0015964	0.0015321	0.267553	0.00742766	2.04116	-0.026175	1.48875
3952		metabolomics	negative	C40 H45 N10 O6 P	-1.23	792.326	792.325	791.318	7.928	1.10653	2.7674	3.61732	-0.286875	0.305796	-0.0827996	0.921382	2.12626	2.91368	0.0389847	0.0408182	0.796606	0.0922754	2.49708	-0.0212927	1.98711
3961		metabolomics	negative	C40 H32 N6	0.56	596.269	596.269	595.262	5.433	0.910283	1.68393	2.06329	-0.51566	-0.199523	0.515701	2.79852	1.2662	1.54626	0.0231536	0.0528391	0.828586	0.0258924	1.5525	-0.0664941	1.87033
3966		metabolomics	negative	C40 H60 N3 O P3 S	3.25	723.367	723.369	722.362	7.929	2.346	3.05837	3.58876	-0.286875	0.305796	-0.0827996	1.70167	2.39221	2.95381	0.00110226	0.00115636	0.366993	0.00407425	2.99771	-0.0212927	2.34923
3967		metabolomics	negative	C16 H30 N6 O P2 S	2.25	416.168	416.169	415.161	6.816	-2.53301	-1.7334	-2.18023	0.281247	0.148941	-0.564905	-2.53841	-4.26789	-1.46306	0.022113	0.0616719	0.69567	0.0225576	-2.14888	-0.0449057	-2.75645
3972		metabolomics	negative	C6 H19 N2 O13 P3	-3.38	420.01	420.009	419.001	4.429	-1.96418	-1.95898	-3.11236	0.0270524	0.177228	-0.23385	-1.97761	-1.35885	-1.5117	0.00176417	0.0015899	0.189085	0.0103768	-2.34517	-0.00985656	-1.61605
3973		metabolomics	negative	C8 H20 N O3 P3	0.61	271.066	271.066	541.122	5.444	2.47675	3.52473	1.49506	-0.0983909	0.207302	-0.133846	3.23244	2.91851	2.86794	0.00189808	0.00553776	0.589914	0.00217179	2.49885	-0.00831159	3.0063
3977		metabolomics	negative	C7 H11 Cl N5 O5 P S	-2.42	342.991	342.99	341.983	4.418	-1.73993	-2.96118	-2.1724	0.0991664	-0.185776	0.069935	-1.75336	-0.894175	-1.51003	0.00229722	0.00190736	0.105944	0.0217711	-2.29117	-0.0055581	-1.38585
3985		metabolomics	negative	C33 H58 O15	2.04	694.378	694.379	739.377	9.157	2.43132	1.10904	2.47852	-1.10442	0.192752	0.477127	0.0750756	-2.56805	-1.53215	0.0182914	0.0902962	0.015992	0.378909	2.00629	-0.144847	-1.34171
3986		metabolomics	negative	C28 H61 N4 O16 P	3.18	740.382	740.384	739.377	9.159	2.43044	1.10816	2.47764	-1.09962	0.19187	0.476245	0.0798742	-2.56325	-1.53303	0.0183236	0.0903487	0.0160227	0.37946	2.00541	-0.143836	-1.3388
3994		metabolomics	negative	C17 H42 N6 O12	-2.86	522.286	522.285	521.276	7.556	-2.94667	-2.2521	-2.25812	-0.425081	0.6969	-0.657024	-2.84971	-2.1236	-3.53029	0.0036151	0.00873741	0.782226	0.00445335	-2.48563	-0.128402	-2.83453
3995		metabolomics	negative	C35 H22 N2	0.96	470.178	470.179	469.172	5.321	-2.12017	-3.62635	-3.7796	-0.272228	-0.623553	0.606812	-2.09283	-2.59085	-2.42224	0.00310838	0.00300771	0.356668	0.013191	-3.17537	-0.0963232	-2.36864
4004		metabolomics	negative	C6 H2 N6 O4	-1.56	222.014	222.013	221.006	4.779	-2.37319	-0.441917	-4.35331	-0.0374973	0.0883901	-0.0551818	-2.53948	-4.18016	-4.21139	0.0315646	0.127554	0.484482	0.0281131	-2.38947	-0.00142966	-3.64367
4023		metabolomics	negative	C50 H54 N2 O P2 S2	-0.4	824.315	824.315	823.308	8.515	3.22432	2.53997	2.37955	-1.14792	-0.633717	0.929194	0.0560156	-1.77445	-0.193377	0.00665085	0.014285	0.00851142	0.879514	2.71461	-0.284148	-0.63727
4027		metabolomics	negative	C27 H53 N4 O16 P3	-0.1	782.267	782.267	781.26	8.651	1.20944	1.67263	2.37081	-0.209563	0.351859	-0.219276	2.44432	1.46005	2.08165	0.00411391	0.00959475	0.814374	0.00514322	1.75096	-0.0256598	1.99534
4067		metabolomics	negative	C3 H11 N10 O11 P3	-0.48	455.982	455.982	454.975	4.667	-2.55767	-4.3177	-4.47907	-0.482577	0.519136	-0.232421	-2.56562	-4.42278	-4.43759	0.00377028	0.00632785	0.99945	0.00613322	-3.78481	-0.0652873	-3.80867
4069		metabolomics	negative	C25 H37 N2 O10 P	-4.28	556.219	556.216	555.209	5.025	-1.26563	-3.09233	-3.19096	-0.897297	-0.358145	0.750984	-1.29362	-3.30037	-3.08987	0.044856	0.0672391	0.998381	0.0628279	-2.5163	-0.168152	-2.56129
4092	Nifedipine	metabolomics	negative	C17 H18 N2 O6	3.86	346.116	346.118	383.067	5.476	-2.85532	-1.90182	-2.42692	-0.142185	0.172344	-0.0484618	-1.90627	-1.89917	-1.5512	0.000216762	0.000212174	0.119314	0.00107729	-2.39469	-0.0061011	-1.78555
4110		metabolomics	negative	C21 H38 O15 S	-3.97	562.193	562.191	561.184	4.238	-3.16855	-1.35882	-4.45942	-0.0932156	-0.0378928	0.122331	-3.20407	-3.35114	-4.03417	0.00747452	0.0184873	0.773324	0.00870773	-2.99559	-0.0029257	-3.52979
4116		metabolomics	negative	C20 H28 N10 S2	0.3	472.194	472.194	517.192	6.779	0.598873	0.647459	0.356125	-0.319661	-0.199909	0.409403	0.994176	0.602409	1.06747	0.0193575	0.105611	0.341955	0.0166183	0.534152	-0.0367222	0.888019
4144		metabolomics	negative	C21 H21 N O12	2.11	479.106	479.107	478.1	4.526	0.7341	2.52035	0.98924	-0.0744005	0.400325	-0.453127	1.36472	2.6832	1.75459	0.0370419	0.107045	0.672313	0.0358871	1.41456	-0.0424008	1.93417
4148		metabolomics	negative	C27 H47 N3 O18 P2 S	1.11	795.205	795.206	396.596	3.213	-3.01594	-2.08813	-4.74037	0.358206	0.528145	-1.85676	-3.09282	-3.01805	-3.4672	0.0269862	0.0382051	0.994646	0.0430613	-3.28148	-0.32347	-3.19269
4165		metabolomics	negative	C4 H9 N7 O7 P2	3.64	329.004	329.005	327.998	1.364	-2.21363	-2.89398	-3.00043	0.469895	0.512624	-2.40853	-2.37406	-3.41098	-3.27917	0.0482406	0.0899644	0.927471	0.0563704	-2.70268	-0.475336	-3.0214
4185		metabolomics	negative	C30 H49 Cl O11	1.06	620.296	620.297	619.29	8.626	1.24778	1.72817	3.04801	-0.150525	0.341552	-0.265417	0.946519	1.66294	2.4185	0.0264735	0.0295697	0.839318	0.0592255	2.00798	-0.0247966	1.67599
4194	gibberellin A53	metabolomics	negative	C20 H28 O5	0.29	348.194	348.194	347.187	7.879	-1.88041	-2.14162	-1.43029	-0.673307	0.456604	0.000900031	-1.51226	-1.32175	-0.975088	0.00588689	0.00532257	0.315611	0.0296761	-1.81744	-0.071934	-1.2697
4195		metabolomics	negative	C25 H53 N2 O5 P S5	2.25	652.23	652.231	651.224	9.608	0.900334	1.29375	2.45236	-0.329813	0.228995	0.0459214	0.736806	-0.0905169	0.782499	0.0378789	0.0346991	0.130774	0.56838	1.54882	-0.0182989	0.476263
4198		metabolomics	negative	C21 H38 O13	1.6	498.231	498.232	497.225	7.055	-2.30097	-4.53187	-3.94771	-0.705339	0.924979	-1.03491	-2.09883	-4.45835	-4.39075	0.0206581	0.0326322	0.998183	0.0304821	-3.59352	-0.271758	-3.64931
4199		metabolomics	negative	C12 H34 Br N10 P S	-3.67	460.161	460.159	459.152	5.133	-3.69434	-4.77825	-2.26878	0.503272	0.222794	-1.26679	-3.67852	-1.7407	-1.57537	0.0278001	0.0242688	0.421988	0.12782	-3.58046	-0.180241	-2.33153
4219		metabolomics	negative	C50 H60 N8 O2 P2	0.02	866.431	866.431	865.424	8.185	3.00357	1.76367	1.39333	-0.410996	0.44857	-0.179172	3.66935	1.39694	2.40301	0.0232717	0.0543568	0.813365	0.0256917	2.05352	-0.0471996	2.48977
4248		metabolomics	negative	C7 H20 N5 O7 P3	2.99	379.058	379.059	378.051	3.31	-2.69502	-3.80843	-4.08482	-0.622004	0.736982	-0.548889	-2.7071	-4.40194	-4.02192	0.00255526	0.00490383	0.958816	0.00377699	-3.52942	-0.144637	-3.71032
4282		metabolomics	negative	C7 H22 Br N9 O2	3.21	343.108	343.109	342.102	7.563	-2.04237	-2.79359	-3.27227	-0.270029	0.751223	-1.03659	-1.25487	-0.813836	-1.18953	0.00839841	0.00727535	0.0497119	0.275848	-2.70275	-0.185132	-1.08608
4284		metabolomics	negative	C41 H45 O9 P S	0.44	744.252	744.253	743.245	6.947	-1.37263	-2.44799	-1.18245	0.811299	-0.687346	-0.679887	-1.41208	-3.08847	-3.15246	0.0384615	0.164144	0.461134	0.0336275	-1.66769	-0.185311	-2.551
4293		metabolomics	negative	C13 H20 N O3 P3	4.66	331.066	331.067	330.06	5.54	-2.67533	-3.9436	-3.72834	0.671656	-0.483013	-0.531952	-2.70035	-4.2404	-3.99838	0.00172562	0.00341296	0.942377	0.00254119	-3.44909	-0.114437	-3.64638
4296		metabolomics	negative	C37 H47 N6 O8 P3	-0.11	796.267	796.267	795.259	5.563	-2.95659	-4.29532	-4.0228	0.73738	-0.839685	-0.369428	-2.95454	-4.53486	-4.32148	0.0018049	0.00347457	0.959252	0.00271146	-3.75824	-0.157244	-3.93696
4327		metabolomics	negative	C33 H41 N10 O17 P3	0.44	942.186	942.187	470.086	5.265	-2.96671	-1.83263	-4.66705	0.134041	0.554272	-1.20354	-2.99032	-2.58781	-1.9074	0.0273511	0.0279774	0.724716	0.0729542	-3.15546	-0.171742	-2.49518
4336		metabolomics	negative	C31 H44 N10 P2 S	-1.25	650.295	650.294	649.287	8.171	1.1334	1.60514	2.5731	-0.294876	0.295865	-0.0630518	2.2131	1.37563	2.23647	0.00760775	0.0153347	0.92072	0.0100793	1.77055	-0.0206878	1.94173
4342		metabolomics	negative	C7 H17 N9 O6 P2	-0.18	385.078	385.078	384.07	4.457	0.617549	2.36166	1.47529	-0.167157	0.309978	-0.201385	1.37398	2.443	1.74816	0.0214008	0.0548443	0.752152	0.0227179	1.48483	-0.0195213	1.85505
4343		metabolomics	negative	C12 H29 N4 O2 P S5	2.03	452.063	452.064	497.062	5.405	-2.59447	-3.31665	-2.5442	0.170629	0.675574	-1.8509	-2.64193	-4.15725	-4.11158	0.0128938	0.0427603	0.573859	0.0127334	-2.81844	-0.334899	-3.63692
4353		metabolomics	negative	C34 H49 N2 O4 P S	-3.22	612.315	612.313	611.306	8.723	2.8735	2.59864	3.00905	-0.0511147	0.444483	-0.569215	3.67928	1.7915	2.91294	0.0020672	0.00338462	0.997825	0.00358508	2.82706	-0.0586156	2.79457
4373	Osthenol-7-O-beta-D-gentiobioside	metabolomics	negative	C26 H34 O13	1.63	554.2	554.201	553.193	5.284	-2.68352	-4.1086	-4.41095	0.379953	0.313818	-1.13382	-2.70413	-4.34547	-4.15832	0.00383735	0.00634303	0.999997	0.00632907	-3.73435	-0.146683	-3.73597
4385		metabolomics	negative	C38 H56 N4 O10 S3	-0.13	824.316	824.316	823.308	8.686	3.58346	1.62316	2.1678	-0.643229	0.0174078	0.430374	0.603756	-1.71945	-1.10353	0.0147015	0.0416037	0.0153333	0.68244	2.45814	-0.0651493	-0.739743
4386		metabolomics	negative	C48 H61 Cl3 O S2	0.72	822.323	822.324	821.316	8.684	2.2547	1.93552	2.48016	-0.912044	-0.330567	0.742734	0.334942	-2.08481	-0.791174	0.0111668	0.0341163	0.0114737	0.624215	2.22346	-0.166625	-0.847013
4387		metabolomics	negative	C7 H7 N7 O5 P2	-0.95	330.998	330.998	329.991	2.966	-2.02388	-3.27149	-2.24584	0.71933	-0.112184	-1.22298	-2.02404	-0.682831	-0.525413	0.0382322	0.0333257	0.166312	0.452337	-2.51373	-0.205279	-1.07743
4395		metabolomics	negative	C26 H57 N8 O10 P S	-3.33	704.366	704.363	703.356	7.894	3.17387	2.36781	1.75854	-0.426198	0.135431	0.210836	2.28778	1.49152	2.31484	0.00268977	0.00309871	0.643896	0.00752397	2.43341	-0.0266436	2.03138
4396		metabolomics	negative	C30 H60 O11 P2	-4.47	658.361	658.358	703.356	7.888	2.9663	2.16024	1.55096	-0.360123	0.165478	0.13667	2.0802	1.28394	2.10727	0.00398475	0.00443759	0.633027	0.0115029	2.22583	-0.0193251	1.82381
4411		metabolomics	negative	C40 H58 Br Cl N2 O6	-1.29	776.317	776.316	821.314	8.513	3.96881	2.48636	1.92136	-0.119427	0.394777	-0.387021	1.08451	-1.07845	0.577121	0.0168941	0.0220867	0.0316144	0.949688	2.79218	-0.0372235	0.194393
4423		metabolomics	negative	C48 H54 N O3 P S	3.05	755.356	755.359	754.351	8.683	2.528	1.72955	2.19716	-0.579752	0.080885	0.348521	0.667234	-1.65597	0.932639	0.0378997	0.0541326	0.0570875	0.998988	2.15157	-0.0501154	-0.0187001
4428		metabolomics	negative	C29 H47 N8 P3 S	-4.97	632.286	632.283	631.275	8.34	3.34386	2.23151	1.59614	-0.210736	0.349801	-0.215046	3.7706	1.46983	2.53253	0.0172148	0.0317325	0.956291	0.0227216	2.39051	-0.0253269	2.59099
4446		metabolomics	negative	C37 H54 O6 P2	3.94	656.34	656.342	655.335	8.268	-1.93823	-4.52762	-3.79246	-0.387788	0.320442	-0.0188976	-2.05071	-4.46565	-4.3413	0.0130022	0.0232007	0.97409	0.0180903	-3.41944	-0.028748	-3.61922
4514		metabolomics	negative	C43 H38 N2 O S	2.19	630.27	630.272	629.265	8.724	3.15684	1.88415	2.8039	-0.0511147	0.444483	-0.569215	3.45049	1.34814	2.5526	0.00939737	0.0130643	0.963623	0.0173938	2.61496	-0.0586156	2.45041
4516		metabolomics	negative	C18 H29 Cl N8 O	0.67	408.215	408.216	407.208	7.01	-2.252	-4.28566	-4.33793	0.163971	0.749239	-2.33114	-2.30033	-4.14085	-4.16266	0.0433833	0.0598408	0.996121	0.0664623	-3.6252	-0.472642	-3.53461
4517		metabolomics	negative	C7 H2 O11	-1.58	261.96	261.959	260.952	4.763	-2.36517	-1.07798	-4.4173	0.0743198	0.142247	-0.245518	-2.70316	-4.36419	-4.21008	0.0158785	0.0639088	0.468759	0.0146106	-2.62015	-0.00965045	-3.75914
4558		metabolomics	negative	C33 H54 O13	2.4	658.356	658.358	657.351	8.377	3.45238	1.99725	1.79999	0.0593508	0.432929	-0.717781	3.85803	1.23979	1.94686	0.0363562	0.0508288	0.996143	0.0563766	2.41654	-0.0751671	2.34823
4612		metabolomics	negative	C31 H56 O6 P2 S	-1.7	618.327	618.326	599.309	8.696	1.4431	1.43612	1.8909	-0.074171	0.507306	-0.669513	1.17281	1.29248	1.51286	0.00374663	0.00434663	0.693778	0.0100356	1.59004	-0.0787926	1.32605
4646	(-)-Andrographolide	metabolomics	negative	C20 H30 O5	1.27	350.209	350.21	349.203	7.97	-1.07979	-3.2513	-3.1122	0.00223894	0.258566	-0.318041	-1.28105	-3.65716	-3.52347	0.0336447	0.0650457	0.919167	0.0400355	-2.4811	-0.0190789	-2.82056
4660		metabolomics	negative	C5 H20 N8 O6 P2	0.33	350.098	350.098	349.091	2.509	-1.53673	-1.93246	-2.08007	0.485177	-0.677661	-0.036431	-1.61275	-1.0019	-2.3875	0.0137827	0.0174098	0.913717	0.0277749	-1.84976	-0.076305	-1.66738
4674		metabolomics	negative	C21 H47 N10 O3 P3 S	5	612.277	612.28	611.272	7.637	-1.56072	-3.47071	-3.40841	0.132332	0.515012	-1.07421	-1.727	-3.43236	-3.31868	0.0217318	0.0333831	0.999855	0.0327443	-2.81328	-0.14229	-2.82601
4696		metabolomics	negative	C26 H36 O7 P2	3.44	522.194	522.195	521.188	4.943	-1.83452	-2.61783	-3.72305	-0.924445	0.82882	-0.521007	-1.82828	-3.91827	-3.76413	0.0238606	0.0520492	0.85694	0.0272923	-2.72513	-0.205544	-3.17023
8	PC 14:1_20:2	lipidomics	positive	C42 H78 N O8 P	-1.13	755.547	755.546	756.553	8.47	0.538392	0.616173	1.31687	-0.17771	-0.473416	0.480924	1.33023	1.81924	0.808798	0.0319925	0.137114	0.456591	0.0281437	0.82381	-0.0567337	1.31942
9	MGDG(18:2(9Z,12Z)/18:3(9Z,12Z,15Z))	lipidomics	positive	C45 H76 O10	-0.77	776.544	776.543	794.577	8.69	-0.962673	-0.800999	-2.12821	-0.00672496	0.245297	-0.287512	-1.0245	-0.819857	-1.33876	0.0335522	0.0361259	0.817493	0.0771839	-1.29729	-0.0163133	-1.06104
12		lipidomics	positive	C6 H11 N3 O2	0.57	157.085	157.085	175.119	0.601	-2.10621	-5.50718	-4.17283	-1.13472	0.988482	-0.835268	-2.40544	-2.03995	-3.56293	0.035252	0.0313143	0.491206	0.140955	-3.92874	-0.327168	-2.66944
20		lipidomics	positive	C30 H64 N6 P2	-4.08	570.467	570.464	571.472	7.555	0.734634	0.571889	1.80039	-1.28396	-0.671711	0.972009	1.58292	2.1003	1.80497	0.0407394	0.16719	0.479993	0.0357907	1.03564	-0.327886	1.82939
22		lipidomics	positive	C42 H66 N10 O6 S	0.75	838.489	838.489	856.523	6.697	1.01608	0.623281	1.20972	-0.482314	-0.118525	0.446831	0.553338	1.60394	1.09135	0.0380609	0.071813	0.92836	0.0453904	0.949693	-0.0513361	1.08288
24	PC 18:3_18:3	lipidomics	positive	C44 H76 N O8 P	-1.11	777.531	777.53	778.537	7.557	1.21591	1.28313	1.02485	0.135846	-0.53287	0.275108	1.88055	2.43452	1.05397	0.00911448	0.04751	0.325903	0.00806731	1.17463	-0.0406386	1.78968
31	DG(17:1(9Z)/17:2(9Z,12Z)/0:0)[iso2]	lipidomics	positive	C37 H66 O5	-0.36	590.491	590.491	573.488	8.012	0.26199	0.0480255	-0.0124525	-0.341223	0.00197473	0.274123	0.532101	0.851196	0.472543	0.0303219	0.80106	0.0717812	0.0324816	0.0991876	-0.0217086	0.618613
32	Annopurpuricin E	lipidomics	positive	C37 H64 O4	-0.43	572.48	572.48	573.487	8.015	0.26199	0.0480255	-0.0124525	-0.341223	0.00197473	0.274123	0.532101	0.851196	0.472543	0.0303219	0.80106	0.0717812	0.0324816	0.0991876	-0.0217086	0.618613
35	DG(18:2(9Z,12Z)/18:3(9Z,12Z,15Z)/0:0)[iso2]	lipidomics	positive	C39 H66 O5	-0.48	614.491	614.491	615.498	8.69	-0.966332	-0.782267	-2.20347	0.0277552	0.233072	-0.312508	-1.03875	-0.877146	-1.32996	0.037668	0.0406871	0.832366	0.0842712	-1.31736	-0.0172271	-1.08195
41	DG(18:3(9Z,12Z,15Z)/18:3(9Z,12Z,15Z)/0:0)	lipidomics	positive	C39 H64 O5	-0.42	612.475	612.475	630.509	9.356	-1.65633	-1.33101	-2.15222	0.195565	0.0719613	-0.315302	-1.00592	-1.56602	-2.78836	0.0181316	0.0305554	0.987585	0.0256034	-1.71319	-0.0159253	-1.78677
43	Nebrosteroid M	lipidomics	positive	C29 H50 O3	-0.66	446.376	446.376	429.372	8.383	-1.79997	-0.936959	-3.1815	0.672203	-0.25133	-0.820172	-1.96249	-2.65733	-4.23989	0.0403789	0.153998	0.515961	0.0360049	-1.97281	-0.1331	-2.95324
55		lipidomics	positive	C51 H84 N2 O3 P2	0.32	834.596	834.596	835.603	8.687	-0.644679	-0.536841	-0.901606	-0.14342	0.230922	-0.118657	-0.617448	-0.294525	-0.79816	0.0187378	0.0204244	0.775075	0.046454	-0.694375	-0.0103849	-0.570044
61		lipidomics	positive	C22 H27 O8 P S2	-1.62	514.088	514.088	515.095	0.676	6.07856	5.04643	4.99155	-0.465351	-0.698518	0.730749	5.35308	6.6793	5.38029	8.81956e-05	0.000198067	0.750769	0.000129153	5.37218	-0.144373	5.80422
69		lipidomics	positive	C23 H24 O11	-0.34	476.132	476.132	477.139	0.69	5.717	4.61307	4.28582	-0.24495	-0.455064	0.512659	5.10312	6.42945	5.02517	0.000118492	0.000310942	0.525499	0.000155285	4.87196	-0.0624517	5.51925
76		lipidomics	positive	C63 H102 O11	0.07	1034.74	1034.74	1052.78	11.325	-1.60687	-1.80076	-1.93037	0.300498	0.292977	-0.880272	-1.3976	-4.38111	-5.10245	0.0318841	0.275602	0.224293	0.0266171	-1.77933	-0.0955991	-3.62706
81		lipidomics	positive	C33 H50 O7 P2	-0.62	620.303	620.303	621.31	7.148	1.15566	0.953165	1.66773	-0.643954	-1.08178	0.916552	1.29628	3.2748	1.57472	0.048264	0.170177	0.556718	0.0434045	1.25885	-0.269728	2.0486
83	DG(17:1(9Z)/17:1(9Z)/0:0)	lipidomics	positive	C37 H68 O5	-0.28	592.507	592.507	610.54	10.694	-2.6511	-2.32429	-2.19661	-0.170725	-0.0860437	0.225893	-1.96006	-2.54689	-3.10896	0.000290889	0.000609722	0.883331	0.000437257	-2.39067	-0.0102918	-2.53864
93		lipidomics	positive	C29 H48 O	-0.55	412.371	412.37	413.378	9.478	-6.02414	-5.45	-4.83485	-0.264039	-0.412561	0.501779	-4.9414	-4.50154	-6.28006	0.000121061	0.000194783	0.937584	0.000239942	-5.43633	-0.0582738	-5.241
100	DG(18:2(9Z,12Z)/18:3(9Z,12Z,15Z)/0:0)[iso2]	lipidomics	positive	C39 H66 O5	-0.44	614.491	614.491	632.525	9.825	-2.56075	-1.9531	-3.56859	0.293043	-0.0842467	-0.26621	-2.05945	-2.78737	-4.06403	0.00605732	0.0126282	0.900712	0.00796305	-2.69415	-0.0191379	-2.97028
106		lipidomics	positive	C47 H84 N2 O10	-0.81	836.613	836.612	837.619	9.165	-0.698712	-0.482111	-1.21157	-0.116699	0.0624619	0.0474805	-0.742469	-0.609757	-0.786122	0.0102306	0.0129316	0.895807	0.0213544	-0.797464	-0.00225233	-0.712783
107	DG(18:2(9Z,12Z)/18:2(9Z,12Z)/0:0)	lipidomics	positive	C39 H68 O5	-0.41	616.507	616.506	634.54	10.274	-3.01218	-2.41713	-2.70633	-0.117903	-0.294892	0.337243	-2.09908	-3.13969	-3.35542	0.000472145	0.000964348	0.915442	0.000714082	-2.71188	-0.0251838	-2.86473
108	MGDG(16:0/18:2(9Z,12Z))	lipidomics	positive	C43 H78 O10	-0.65	754.559	754.559	772.593	9.583	-1.49032	-1.16144	-2.63335	-0.0485773	0.234024	-0.222633	-2.09691	-1.81607	-1.50723	0.00686413	0.0117691	0.993205	0.0104569	-1.76171	-0.0123954	-1.80674
119		lipidomics	positive	C20 H41 N O	-0.85	311.319	311.319	312.326	7.594	-1.9784	-1.83689	-2.14041	0.260385	0.273411	-0.752585	-1.62622	-1.13362	-2.83034	0.0151744	0.0206453	0.968149	0.0273331	-1.98523	-0.0729295	-1.86339
131		lipidomics	positive	C24 H49 N O	-0.55	367.381	367.381	368.388	9.432	-2.62981	-1.99219	-2.96444	0.419728	0.17142	-0.89927	-1.76546	-1.78047	-3.5854	0.0153086	0.0208705	0.969447	0.0274748	-2.52881	-0.102707	-2.37711
132		lipidomics	positive	C43 H72 N6 O8	-0.41	800.541	800.541	801.548	9.208	-0.586145	-0.911855	-1.19873	-0.0117411	0.0282545	-0.0169386	-1.20469	-0.274003	-0.996771	0.0293525	0.037565	0.960571	0.0522901	-0.898911	-0.000141729	-0.825155
138	L-(-)-Threonine	lipidomics	positive	C4 H9 N O3	-0.4	119.058	119.058	102.055	0.706	-0.587783	-1.49468	-0.322788	-0.365876	0.304552	-0.0160051	-1.12488	-1.39635	-1.73114	0.0232149	0.158099	0.276169	0.0193959	-0.801749	-0.0257764	-1.41746
139	acetoacetamide	lipidomics	positive	C4 H7 N O2	-0.65	101.048	101.048	102.055	0.738	-0.671767	-1.57866	-0.385167	-0.294505	0.323782	-0.0999891	-1.20886	-1.48033	-1.10629	0.0277109	0.101826	0.531418	0.0254052	-0.878532	-0.0235704	-1.26516
142	PG(14:0/20:3(8Z,11Z,14Z))	lipidomics	positive	C40 H73 O10 P	-0.38	744.494	744.494	762.528	8.014	0.397057	0.0769839	-0.0336148	-0.272904	0.0163792	0.215281	0.517796	0.920896	0.530424	0.0289776	0.691739	0.0813256	0.0289044	0.146809	-0.0137478	0.656372
153	PG(12:0/22:4(7Z,10Z,13Z,16Z))	lipidomics	positive	C40 H71 O10 P	-0.47	742.478	742.478	743.485	7.582	0.919789	0.645629	2.0023	-1.09446	-0.592579	0.901904	1.61378	2.30108	1.91326	0.0305136	0.123212	0.484307	0.0272224	1.18924	-0.26171	1.94271
154	DGDG 18:1_18:1	lipidomics	positive	C51 H92 O15	-0.27	944.644	944.643	962.677	9.578	-0.504048	-0.43287	-0.955091	-0.0487263	0.374783	-0.441114	-1.1527	-1.23658	-0.624323	0.0372151	0.169297	0.432122	0.0322365	-0.63067	-0.0383523	-1.00453
163		lipidomics	positive	C42 H72 N10 O4	0.89	780.574	780.574	798.608	9.833	-1.30877	-0.884093	-2.43372	0.267171	0.117479	-0.490625	-1.13388	-1.74565	-1.57872	0.0248598	0.0348617	0.991394	0.0405415	-1.54219	-0.035325	-1.48608
168		lipidomics	positive	C48 H58 O6	3.92	730.423	730.426	731.433	5.108	-2.65315	-2.49435	-3.52025	-0.703465	-1.43104	1.01081	-1.75854	-2.33353	-2.25435	0.0229036	0.0210425	0.511875	0.0866819	-2.88925	-0.374566	-2.11547
184		lipidomics	positive	C12 H25 N2 O2 P3 S3	-3.49	418.029	418.028	419.035	0.635	2.38339	1.5235	2.18372	-0.0267377	0.545061	-0.838357	0.871186	2.71698	1.6253	0.0213791	0.0250785	0.874617	0.0454604	2.0302	-0.106678	1.73782
187	PA(18:3(9Z,12Z,15Z)/18:3(9Z,12Z,15Z))	lipidomics	positive	C39 H65 O8 P	-0.41	692.442	692.441	710.475	7.263	0.442325	0.286351	0.693733	-0.422384	0.256067	0.0835065	1.30146	1.89269	0.633714	0.0277677	0.390534	0.137562	0.0239481	0.474136	-0.0276032	1.27596
199	PC(13:0/18:2(9Z,12Z))	lipidomics	positive	C39 H74 N O8 P	2.48	715.515	715.517	738.506	8.268	0.700311	0.649654	1.11567	-0.213118	-0.823942	0.652999	1.48301	1.4102	0.867185	0.0350885	0.122129	0.563578	0.0322138	0.821878	-0.128021	1.25346
200	PC(13:0/20:5(5Z,8Z,11Z,14Z,17Z))	lipidomics	positive	C41 H72 N O8 P	-0.52	737.5	737.499	738.506	8.277	0.700311	0.649654	1.11567	-0.213118	-0.823942	0.652999	1.48301	1.4102	0.867185	0.0350885	0.122129	0.563578	0.0322138	0.821878	-0.128021	1.25346
212		lipidomics	positive	C64 H104 N4 O P2	-0.02	1006.77	1006.77	1024.8	11.564	0.271559	0.134004	0.0329889	0.110364	-0.115811	-0.00341535	-0.259206	-0.768796	-0.348164	0.0163054	0.606612	0.0161283	0.0518405	0.146184	-0.00295383	-0.458722
213		lipidomics	positive	C62 H110 N3 O4 P S	-0.01	1023.8	1023.8	1024.8	11.569	0.271559	0.134004	0.0329889	0.110364	-0.115811	-0.00341535	-0.259206	-0.768796	-0.348164	0.0163054	0.606612	0.0161283	0.0518405	0.146184	-0.00295383	-0.458722
219	DG(18:2(9Z,12Z)/18:3(9Z,12Z,15Z)/0:0)[iso2]	lipidomics	positive	C39 H66 O5	-4.41	614.491	614.488	615.496	10.689	-2.41527	-2.08121	-1.90327	-0.117971	0.00288036	0.106374	-1.75965	-2.28328	-2.82043	0.000325929	0.000702288	0.852609	0.000477992	-2.13325	-0.00290573	-2.28779
225		lipidomics	positive	C52 H56 N2	0.11	708.444	708.444	726.478	5.109	-2.78199	-2.62758	-3.26315	-0.531509	-1.58571	0.981859	-1.89874	-2.04931	-2.50742	0.0202951	0.0189089	0.524373	0.0746759	-2.89091	-0.378454	-2.15182
227	PC O-18:3	lipidomics	positive	C26 H48 N O7 P	0.09	517.317	517.317	518.324	2.458	0.892767	0.191438	1.71341	-0.571111	-0.390965	0.645501	2.15096	3.40137	2.14792	0.0106189	0.254575	0.0698934	0.0090026	0.932539	-0.105525	2.56675
241		lipidomics	positive	C46 H79 N5 O7	1.14	813.598	813.599	814.606	8.471	0.906008	0.880869	1.73756	-0.173924	-0.359694	0.41602	1.48753	2.22191	1.10307	0.0155478	0.0527541	0.564799	0.0150735	1.17481	-0.0391993	1.60417
248	MGDG(18:2(9Z,12Z)/18:3(9Z,12Z,15Z))	lipidomics	positive	C45 H76 O10	-3.88	776.544	776.541	777.548	9.59	-0.801915	-0.962699	-1.75501	0.0280147	0.294196	-0.406999	-1.77613	-0.992515	-1.25034	0.0181494	0.038177	0.883869	0.0217539	-1.17321	-0.0282628	-1.33966
249		lipidomics	positive	C42 H78 N2 O12	1.24	802.555	802.556	803.564	9.837	-0.864908	-0.865956	-2.01758	0.312771	0.20081	-0.716515	-1.23038	-1.23769	-1.67236	0.0410079	0.0734705	0.950405	0.0502322	-1.24948	-0.0676448	-1.38014
259		lipidomics	positive	C28 H28 N2 O11 S2	0.68	632.113	632.114	633.121	0.657	3.00907	2.21746	2.34683	-0.693141	-0.102072	0.535855	1.8157	4.09857	2.49737	0.00825708	0.0170146	0.906098	0.0107039	2.52445	-0.0864531	2.80388
260		lipidomics	positive	C23 H47 N O	-0.62	353.366	353.366	354.373	9.021	-1.41055	-1.1942	-1.58587	0.28955	0.270622	-0.807393	-1.21807	-1.24324	-1.89809	0.0144638	0.0247224	0.986613	0.0206523	-1.39687	-0.0824072	-1.45314
261	methyl 5R,6R-epoxy-7-eicosynoate	lipidomics	positive	C21 H36 O3	-0.78	336.266	336.266	337.273	8.691	-0.96846	-0.801983	-2.17609	-0.00814069	0.227297	-0.260174	-0.97205	-0.777276	-1.25476	0.0356754	0.0354893	0.711923	0.0967819	-1.31551	-0.0136726	-1.00136
262	Ceriporic acid B	lipidomics	positive	C21 H38 O4	-1	354.277	354.277	337.273	8.686	-0.96846	-0.801983	-2.17609	-0.00814069	0.227297	-0.260174	-0.97205	-0.777276	-1.25476	0.0356754	0.0354893	0.711923	0.0967819	-1.31551	-0.0136726	-1.00136
263	DG(18:3(9Z,12Z,15Z)/18:3(9Z,12Z,15Z)/0:0)	lipidomics	positive	C39 H64 O5	-4.38	612.475	612.473	613.48	10.269	-1.3754	-1.12666	-2.7978	0.28862	0.285807	-0.837953	-1.80997	-1.80304	-3.29761	0.0360119	0.0978352	0.710924	0.0357772	-1.76662	-0.0878421	-2.30354
264		lipidomics	positive	C33 H50 O6 P2	-0.06	604.308	604.308	605.316	10.156	2.12325	1.44464	2.4836	-0.786639	-1.8519	1.09982	2.08533	4.27076	2.66908	0.0212939	0.0738085	0.559395	0.0201403	2.01716	-0.512907	3.00839
265		lipidomics	positive	C32 H53 N2 O4 P3	-4.89	622.322	622.319	605.315	10.158	2.12325	1.44464	2.4836	-0.786639	-1.8519	1.09982	2.08533	4.27076	2.66908	0.0212939	0.0738085	0.559395	0.0201403	2.01716	-0.512907	3.00839
266		lipidomics	positive	C61 H104 O11	0.07	1012.76	1012.76	1030.79	11.944	-1.72306	-1.84749	-1.3257	0.157768	0.137198	-0.349836	-1.47627	-3.87366	-4.11045	0.01318	0.137444	0.162175	0.0107925	-1.63208	-0.0182901	-3.15346
267		lipidomics	positive	C62 H103 N5 O7	0.3	1029.79	1029.79	1030.79	11.953	-1.72306	-1.84749	-1.3257	0.157768	0.137198	-0.349836	-1.47627	-3.87366	-4.11045	0.01318	0.137444	0.162175	0.0107925	-1.63208	-0.0182901	-3.15346
268	MG(16:0/0:0/0:0)[rac]	lipidomics	positive	C19 H38 O4	-0.65	330.277	330.277	313.274	9.583	-1.57628	-1.10304	-2.44258	-0.0105093	0.180275	-0.194034	-2.08154	-1.66468	-1.51816	0.00439674	0.00773383	0.990445	0.00676976	-1.7073	-0.00808933	-1.75479
269	10-oxo-nonadecanoic acid	lipidomics	positive	C19 H36 O3	-0.65	312.266	312.266	313.273	9.578	-1.57628	-1.10304	-2.44258	-0.0105093	0.180275	-0.194034	-2.08154	-1.66468	-1.51816	0.00439674	0.00773383	0.990445	0.00676976	-1.7073	-0.00808933	-1.75479
271	methyl 5R,6R-epoxy-9E-eicosen-7-ynoate	lipidomics	positive	C21 H34 O3	-0.85	334.251	334.251	335.258	8.688	-0.943176	-0.734879	-2.13557	0.0464316	0.238018	-0.343877	-0.996013	-0.929204	-1.37595	0.039913	0.0460895	0.905537	0.0785202	-1.27121	-0.0198091	-1.10039
272	Ceriporic acid C	lipidomics	positive	C21 H36 O4	-0.48	352.261	352.261	335.258	8.688	-0.943176	-0.734879	-2.13557	0.0464316	0.238018	-0.343877	-0.996013	-0.929204	-1.37595	0.039913	0.0460895	0.905537	0.0785202	-1.27121	-0.0198091	-1.10039
273	2'-Hydroxydaidzein 7,4'-di-O-glucoside	lipidomics	positive	C27 H30 O15	-0.64	594.158	594.158	595.166	0.661	2.76025	1.64329	1.657	-0.40612	0.0827277	0.246507	1.56099	3.75338	2.07477	0.0172219	0.0426255	0.77644	0.0189113	2.02018	-0.0256284	2.46305
278	Antiaroside B	lipidomics	positive	C35 H54 O14	-4.09	698.351	698.348	699.356	2.709	1.8212	1.10464	2.04623	-0.581174	0.360208	0.0675967	1.79118	1.69985	1.71002	0.00245497	0.00461237	0.970269	0.0037024	1.65736	-0.051123	1.73368
283		lipidomics	positive	C14 H29 N6 O3 P S2	3.84	424.148	424.15	425.157	0.701	2.57166	1.54287	1.37053	-0.378539	0.260807	0.0463313	1.26267	2.79394	1.54074	0.0164184	0.0265045	0.997092	0.0243563	1.82835	-0.0238005	1.86578
285	LPC 18:3	lipidomics	positive	C26 H48 N O7 P	0.24	517.317	517.317	518.324	2.72	1.50767	0.683551	2.33994	0.0120992	-0.0932094	0.0760708	1.70899	3.524	2.16512	0.0164634	0.0960239	0.312049	0.0140547	1.51039	-0.00167979	2.46603
286		lipidomics	positive	C21 H43 N O	-0.64	325.334	325.334	326.342	7.765	-2.30132	-1.78147	-2.34532	0.256764	0.198784	-0.604996	-1.51877	-1.25918	-2.9535	0.0117841	0.0147127	0.893316	0.024636	-2.1427	-0.0498158	-1.91048
287	PG(14:1(9Z)/22:6(4Z,7Z,10Z,13Z,16Z,19Z))	lipidomics	positive	C42 H69 O10 P	-3.77	764.463	764.46	765.467	7.628	1.79903	0.83029	2.879	-0.901354	-0.123687	0.629265	1.94413	3.19412	2.52772	0.0173352	0.0591807	0.563832	0.0166693	1.83611	-0.131925	2.55532
289		lipidomics	positive	C58 H101 N8 O6 P	-0.27	1036.76	1036.76	1054.79	11.65	-1.99315	-2.1301	-2.47368	0.225443	0.2758	-0.689199	-2.28864	-4.65431	-5.36873	0.00732448	0.0858544	0.12351	0.00595368	-2.19898	-0.0626519	-4.1039
291	Canangalia E	lipidomics	positive	C19 H30 O7	-0.64	370.199	370.199	409.162	0.743	4.48226	3.46191	3.01466	-1.07891	-0.119829	0.683757	3.54192	4.53865	3.6173	0.000874262	0.00179397	0.914196	0.00128843	3.65294	-0.171661	3.89929
300		lipidomics	positive	C61 H96 N6 O9	0.12	1056.72	1056.72	1057.73	11.325	-0.957226	-1.26901	-1.19508	0.162299	0.353519	-0.729153	-1.0813	-3.52997	-4.19546	0.0348705	0.44589	0.153452	0.0304327	-1.14044	-0.0711118	-2.93558
301		lipidomics	positive	C39 H62 O4	0.13	594.465	594.465	595.472	7.248	0.913209	0.861329	0.854103	-0.539427	0.0568295	0.346848	2.02146	2.19161	1.26086	0.00315678	0.0607462	0.0546441	0.00253302	0.876214	-0.04525	1.82464
303		lipidomics	positive	C22 H27 N4 O P S	2.95	426.164	426.166	427.173	0.694	2.75452	1.68426	1.50996	-0.673215	0.193883	0.297549	1.39288	2.82543	1.65015	0.0143096	0.0216796	0.998656	0.0229439	1.98291	-0.0605945	1.95615
304		lipidomics	positive	C43 H42 N4 O9 P2	-0.58	820.243	820.242	859.205	0.697	-4.12455	-5.32292	-2.9576	-0.876541	-0.832365	0.921223	-5.43623	-3.59145	-5.07298	0.0043195	0.0102633	0.799383	0.00532392	-4.13502	-0.262561	-4.70022
305		lipidomics	positive	C34 H49 N6 O8 P3 S3	-0.53	858.199	858.198	859.206	0.696	-4.1933	-5.39167	-2.9576	-0.876541	-0.832365	0.921223	-5.50498	-3.6602	-5.14173	0.00427443	0.0102733	0.789622	0.00523511	-4.18086	-0.262561	-4.76897
308	MGDG 18:1_18:2	lipidomics	positive	C45 H80 O10	-0.2	780.575	780.575	798.609	9.655	-1.48747	-1.16948	-1.69786	-0.357376	-0.433828	0.564741	-1.8693	-1.79312	-1.07932	0.00984529	0.0194082	0.930926	0.0129934	-1.4516	-0.0754877	-1.58058
324	MG(16:0/0:0/0:0)[rac]	lipidomics	positive	C19 H38 O4	-0.52	330.277	330.277	313.274	10.689	-2.56609	-2.20526	-1.74231	-0.209871	-0.126388	0.28601	-1.93966	-2.2242	-2.93795	0.0007324	0.00162837	0.83295	0.00102283	-2.17122	-0.0167498	-2.36727
325	10-oxo-nonadecanoic acid	lipidomics	positive	C19 H36 O3	-0.63	312.266	312.266	313.274	10.694	-2.56609	-2.20526	-1.74231	-0.209871	-0.126388	0.28601	-1.93966	-2.2242	-2.93795	0.0007324	0.00162837	0.83295	0.00102283	-2.17122	-0.0167498	-2.36727
326	Ceriporic acid B	lipidomics	positive	C21 H38 O4	-0.8	354.277	354.277	337.273	9.151	-1.27443	-1.27928	-1.97686	-0.181035	0.175603	-0.0166965	-1.28853	-1.02226	-1.50907	0.00152281	0.00178413	0.605761	0.00431254	-1.51019	-0.00737617	-1.27329
334	Capsorubin	lipidomics	positive	C40 H56 O4	-0.38	600.418	600.418	601.425	5.974	-0.925022	-0.767987	-1.52392	0.174842	0.0336838	-0.238652	-0.796633	-1.12693	-1.69807	0.0141311	0.0292248	0.897846	0.0175031	-1.07231	-0.0100421	-1.20721
338	DG(18:3(9Z,12Z,15Z)/20:4(5Z,8Z,11Z,14Z)/0:0)[iso2]	lipidomics	positive	C41 H66 O5	-4.4	638.491	638.488	639.495	10.276	-2.65699	-2.23054	-2.43377	-0.0139395	-0.26016	0.232195	-1.93398	-2.69621	-3.17162	0.000388174	0.000817511	0.88196	0.000576479	-2.44043	-0.0139684	-2.6006
356	DG(18:1(9Z)/18:2(9Z,12Z)/0:0)[iso2]	lipidomics	positive	C39 H70 O5	-0.27	618.522	618.522	619.529	9.833	-1.3064	-0.870959	-2.54005	0.271375	0.133063	-0.521964	-1.21986	-1.8703	-1.68699	0.0281654	0.0432369	0.999056	0.0411145	-1.57247	-0.0391754	-1.59239
357		lipidomics	positive	C25 H51 N O	-0.75	381.397	381.397	382.404	9.591	-2.76876	-1.94295	-3.15042	0.420444	0.134525	-0.826414	-1.73371	-1.77369	-3.51481	0.0141553	0.0176004	0.901479	0.0290997	-2.62071	-0.0904816	-2.34074
364		lipidomics	positive	C20 H31 N6 O5 P S2	2.89	530.154	530.155	531.162	0.669	1.58305	0.70659	1.09302	-0.272776	-0.597685	0.595944	1.0004	2.219	1.06817	0.0425219	0.0979495	0.811548	0.0447338	1.12755	-0.0915058	1.42919
365		lipidomics	positive	C29 H32 O5 S	4.17	492.197	492.199	531.162	0.674	1.58305	0.70659	1.09302	-0.272776	-0.597685	0.595944	1.0004	2.219	1.06817	0.0425219	0.0979495	0.811548	0.0447338	1.12755	-0.0915058	1.42919
366		lipidomics	positive	C16 H15 O P	3.53	254.086	254.087	531.162	0.672	1.58305	0.70659	1.09302	-0.272776	-0.597685	0.595944	1.0004	2.219	1.06817	0.0425219	0.0979495	0.811548	0.0447338	1.12755	-0.0915058	1.42919
371		lipidomics	positive	C24 H51 N O	-0.73	369.397	369.397	370.404	7.871	-0.486964	-0.415204	-0.392711	-0.0600278	0.218717	-0.189259	-0.510694	-0.340704	-0.838173	0.0283517	0.079435	0.692864	0.028345	-0.431627	-0.0101899	-0.56319
374		lipidomics	positive	C32 H60 N3 O11 P	-4.6	693.397	693.393	694.401	2.702	1.70686	0.765616	1.64653	-0.118457	0.541692	-0.682351	0.715034	1.66995	0.617116	0.0485984	0.0475345	0.720512	0.129064	1.373	-0.0863721	1.0007
377	DG(18:1(9Z)/18:2(9Z,12Z)/0:0)[iso2]	lipidomics	positive	C39 H70 O5	-0.36	618.522	618.522	636.556	10.755	-2.99041	-2.46468	-1.72711	-0.63669	-0.856526	0.851625	-1.90993	-3.19628	-2.85916	0.0139883	0.0284825	0.907398	0.0175228	-2.39407	-0.213864	-2.65513
385	DG(17:1(9Z)/17:1(9Z)/0:0)	lipidomics	positive	C37 H68 O5	-0.13	592.507	592.507	575.503	9.583	-1.48831	-1.13089	-1.9403	-0.0615246	0.202192	-0.16601	-1.9275	-1.72898	-1.47395	0.000685679	0.00168885	0.714534	0.000895518	-1.51983	-0.00844764	-1.71014
388	Docosanamide	lipidomics	positive	C22 H45 N O	-0.83	339.35	339.35	340.357	8.545	-1.99329	-1.80555	-2.35322	0.324007	0.216758	-0.770834	-1.52291	-1.28931	-2.84724	0.0141292	0.0185355	0.943923	0.0269192	-2.05069	-0.0766898	-1.88649
405		lipidomics	positive	C44 H85 O6 P3	1	802.556	802.557	803.564	9.656	-1.30868	-1.13561	-1.25083	-0.37932	-0.373567	0.545305	-1.53973	-1.95985	-0.60652	0.037626	0.0690406	0.94196	0.0457922	-1.2317	-0.0691942	-1.3687
406		lipidomics	positive	C20 H41 N O	-0.82	311.319	311.319	312.326	7.188	-1.32747	-1.05462	-1.49815	0.0863288	0.339648	-0.571563	-0.96469	-0.636849	-1.29605	0.0126802	0.0122603	0.533619	0.0448358	-1.29341	-0.0485289	-0.965865
413		lipidomics	positive	C14 H29 N2 O4 P3 S3	-2.41	478.05	478.049	479.056	0.636	2.25593	1.38455	1.96433	-0.0155298	0.528068	-0.814235	0.65181	2.55371	1.55744	0.0309655	0.0356529	0.884434	0.0639906	1.86827	-0.100566	1.58765
414	DG(17:1(9Z)/17:2(9Z,12Z)/0:0)[iso2]	lipidomics	positive	C37 H66 O5	-0.09	590.491	590.491	608.525	10.422	-2.69575	-2.12002	-5.77156	0.340172	0.1862	-0.745818	-3.23721	-4.07292	-4.41603	0.0164261	0.0322519	0.925662	0.0207968	-3.52911	-0.0731487	-3.90872
419	DG(18:1(11E)/16:0/0:0)	lipidomics	positive	C37 H70 O5	-0.15	594.522	594.522	612.556	11.164	-1.94845	-1.94472	-1.42546	-0.287074	-0.274009	0.436609	-1.72669	-1.34508	-2.44405	0.00375348	0.00681455	0.981537	0.00568015	-1.77288	-0.0414914	-1.83861
426		lipidomics	positive	C24 H29 N10 O5 P3 S	-1.68	662.126	662.124	663.132	0.654	3.46953	2.70474	1.96254	-1.03815	-0.379288	0.802591	2.0865	4.40537	2.38003	0.0149155	0.0278727	0.952447	0.0197537	2.71227	-0.204949	2.9573
430	DG(18:3(9Z,12Z,15Z)/20:5(5Z,8Z,11Z,14Z,17Z)/0:0)[iso2]	lipidomics	positive	C41 H64 O5	-4.28	636.475	636.473	637.48	9.828	-2.17929	-2.00371	-3.31116	0.500903	-0.0074336	-0.761115	-2.42459	-1.83213	-4.26577	0.0200709	0.0414999	0.892655	0.0240975	-2.49805	-0.0892151	-2.84083
432	MGDG(18:3(9Z,12Z,15Z)/18:3(9Z,12Z,15Z))	lipidomics	positive	C45 H74 O10	-0.45	774.528	774.528	792.562	7.931	-1.09716	-1.3154	-1.41521	-0.589065	0.734761	-0.575392	-1.13408	-2.44078	-2.57435	0.0297273	0.1576	0.36575	0.0253597	-1.27592	-0.143232	-2.04974
433		lipidomics	positive	C45 H77 N O10	-0.19	791.555	791.555	792.562	7.933	-1.09716	-1.3154	-1.41521	-0.589065	0.734761	-0.575392	-1.13408	-2.44078	-2.57435	0.0297273	0.1576	0.36575	0.0253597	-1.27592	-0.143232	-2.04974
442	8-C-Glucosylorobol	lipidomics	positive	C21 H20 O11	-0.43	448.101	448.1	449.108	0.718	3.82874	2.8695	2.03902	-0.501664	-0.201523	0.510027	2.47489	4.43972	2.50195	0.00756421	0.0145501	0.947598	0.0103824	2.91242	-0.0643869	3.13885
451	Capsorubin	lipidomics	positive	C40 H56 O4	-0.24	600.418	600.418	601.425	5.53	-1.10648	-1.00334	-1.52342	-0.655705	0.169605	0.310903	-0.530598	-0.763807	-1.15598	0.0279054	0.024859	0.470368	0.115542	-1.21108	-0.0583989	-0.816794
453	Cer 18:1;3O/24:0;(2OH)	lipidomics	positive	C42 H83 N O5	-0.5	681.627	681.627	682.634	11.473	-1.46763	-1.56393	-0.704506	-0.847637	-0.0964974	0.593597	-1.35407	-1.76695	-1.5416	0.0307904	0.0788322	0.750345	0.0317548	-1.24536	-0.116846	-1.55421
455		lipidomics	positive	C24 H49 N O	-0.69	367.381	367.381	368.388	9.016	-1.70779	-1.34336	-1.87693	0.288378	0.262168	-0.787235	-1.29189	-1.38407	-1.84948	0.00722798	0.00961754	0.921657	0.0145587	-1.64269	-0.0788961	-1.50848
458	Tectorigenin 7-O-gentiobioside	lipidomics	positive	C28 H32 O16	-0.51	624.169	624.169	625.176	0.704	3.12088	1.97833	1.1875	-0.387205	-0.419313	0.572996	1.80308	4.07074	2.00223	0.0314547	0.0756673	0.790207	0.0333234	2.09557	-0.0778405	2.62535
466	Annopurpuricin E	lipidomics	positive	C37 H64 O4	-0.32	572.48	572.48	573.488	9.139	-0.770952	-0.767388	-1.26852	0.0672056	0.306547	-0.482834	-1.20457	-0.824129	-1.00459	0.0143443	0.0268828	0.951718	0.0190248	-0.935621	-0.0363605	-1.01109
467	Odoratin	lipidomics	positive	C17 H14 O6	4.85	314.079	314.081	625.176	0.701	3.14531	2.06798	1.31255	-0.599013	-0.294267	0.608154	1.85648	4.16308	2.04081	0.0283541	0.0668004	0.805167	0.0306294	2.17528	-0.0950418	2.68679
468	PC 11:0_24:3	lipidomics	positive	C43 H80 N O8 P	0.07	769.562	769.562	770.569	8.827	-0.362335	0.405849	-0.357147	0.0400524	0.541036	-0.952232	1.93434	1.25929	0.819701	0.0394536	0.999163	0.0591139	0.0563179	-0.104544	-0.123715	1.33778
492	Gliricidin	lipidomics	positive	C16 H12 O6	-0.41	300.063	300.063	301.071	0.879	2.41721	1.27073	2.01878	-1.25412	-0.604873	0.943524	1.43862	2.70316	1.53544	0.0278202	0.0413075	0.999886	0.0420345	1.90224	-0.305155	1.89241
497	PA(O-16:0/13:0)	lipidomics	positive	C32 H65 O7 P	3.83	592.447	592.449	593.456	6.807	2.1409	2.02384	2.76306	-1.93069	-1.91018	1.30547	3.36731	3.28036	3.09416	0.00914666	0.0295516	0.580067	0.00929497	2.30926	-0.845135	3.24728
501	AC 45594	lipidomics	positive	C13 H20 O2	0.36	208.146	208.146	209.154	0.92	2.00333	1.15406	1.03873	-0.482357	-0.152849	0.469595	1.41431	1.8834	0.495614	0.0402323	0.049918	0.956984	0.0710424	1.39871	-0.0552038	1.26444
502		lipidomics	positive	C7 H18 N3 O P	4.99	191.119	191.12	209.154	0.932	2.00333	1.15406	1.03873	-0.482357	-0.152849	0.469595	1.41431	1.8834	0.495614	0.0402323	0.049918	0.956984	0.0710424	1.39871	-0.0552038	1.26444
505	oleanolic acid 3-O-beta-D-glucosiduronic acid	lipidomics	positive	C36 H56 O9	1.2	632.392	632.393	636.556	10.917	-2.26221	-1.60497	-3.14131	0.387014	0.0479028	-0.602625	-2.1643	-2.98234	-3.97481	0.00644131	0.0223548	0.518122	0.00648361	-2.33616	-0.0559027	-3.04049
515	TG O-8:0_10:0_18:2	lipidomics	positive	C39 H72 O5	-0.37	620.538	620.538	638.572	11.311	-1.52775	-1.80453	-1.11959	-0.108135	-0.154517	0.231162	-1.60915	-1.11244	-1.95152	0.0021902	0.00419119	0.961467	0.00327309	-1.48396	-0.0104966	-1.5577
518	7-phenyl heptanoic acid	lipidomics	positive	C13 H18 O2	0.09	206.131	206.131	207.138	0.712	2.00514	1.10481	1.50412	0.64813	-0.57437	-0.393492	1.26134	2.64913	1.19026	0.028365	0.0516566	0.951977	0.0358506	1.53802	-0.106577	1.70024
527	trans-beta-damascenone	lipidomics	positive	C13 H18 O	0.29	190.136	190.136	191.143	0.749	2.14662	1.27124	0.492456	-0.182796	-0.00433344	0.16608	1.30189	2.4438	1.74173	0.0221238	0.0775293	0.553826	0.0208106	1.30344	-0.00701669	1.82914
528		lipidomics	positive	C31 H39 N8 O14 P	-0.69	778.232	778.232	817.195	0.685	-3.19807	-4.39644	-3.32426	-0.937834	-0.617952	0.868994	-4.50975	-2.66497	-4.14651	0.00414974	0.00752714	0.980987	0.0062426	-3.63959	-0.228931	-3.77374
537		lipidomics	positive	C37 H72 N6 O2	1.18	632.572	632.572	671.535	9.347	-2.09254	-1.11848	-1.65533	0.0616345	0.108083	-0.186792	-0.755902	-2.25295	-2.41167	0.0200153	0.0389676	0.926712	0.025017	-1.62212	-0.00569139	-1.80684
555		lipidomics	positive	C6 H21 N10 O5 P	-2.43	344.143	344.143	345.15	0.746	4.06354	3.05756	1.26697	-0.089699	0.628573	-0.959468	2.72872	4.37857	3.18858	0.0131347	0.0335986	0.752771	0.0144726	2.79602	-0.140198	3.43196
576	4,4-dimethylcholesta-8,14,24-trienol	lipidomics	positive	C29 H46 O	-0.65	410.355	410.355	411.362	9.217	-3.79748	-3.42703	-2.56424	-0.297093	0.0942104	0.161731	-2.66479	-2.31015	-4.29411	0.00252908	0.00371622	0.954362	0.00489217	-3.26292	-0.0137173	-3.08968
588	methyl 5R,6R-epoxy-9E-eicosen-7-ynoate	lipidomics	positive	C21 H34 O3	-0.75	334.251	334.251	335.258	9.828	-1.62753	-1.07965	-2.85551	0.215616	0.0671472	-0.337963	-1.3163	-2.00689	-1.97508	0.0152652	0.0214366	0.982053	0.0264377	-1.85423	-0.0184	-1.76609
589	20:2-Glc-cholesterol	lipidomics	positive	C53 H90 O7	-0.22	838.669	838.668	856.702	11.989	-0.492867	-0.599024	-1.23355	-0.183369	0.182087	-0.0220503	-0.671029	-1.73048	-1.72734	0.023536	0.15715	0.282308	0.0196911	-0.775148	-0.00777744	-1.37628
604	ADGGA 16:0_18:2_18:2	lipidomics	positive	C61 H106 O12	0.16	1030.77	1030.77	1048.8	11.263	0.0174989	-0.118209	-0.0866304	-0.000173241	-0.0811725	0.0770118	-0.758967	-0.963751	-0.279566	0.0153842	0.934457	0.0297748	0.0197967	-0.0624468	-0.00144462	-0.667428
609	16:0-Glc-Campesterol	lipidomics	positive	C50 H88 O7	-0.33	800.653	800.653	818.687	12.151	-0.0449403	-0.296359	-0.364739	-0.106791	0.130792	-0.0343763	-0.648526	-1.26904	-1.18579	0.00347277	0.473518	0.0122755	0.0035656	-0.235346	-0.00345832	-1.03445
610		lipidomics	positive	C57 H100 N6 O10	-0.05	1028.75	1028.75	1029.76	11.564	0.396855	0.10684	0.203835	0.102359	-0.0700439	-0.0382087	-0.18006	-0.592837	-0.136962	0.0268169	0.29782	0.0224836	0.172221	0.235843	-0.00196444	-0.303286
614	ST 29:1;O;Hex;FA 18:3	lipidomics	positive	C53 H88 O7	-1.18	836.653	836.652	854.686	11.638	-0.201461	-0.147484	-0.748996	-0.0634038	0.382193	-0.435037	-0.55193	-2.00275	-2.2317	0.0444007	0.7942	0.105013	0.0459425	-0.36598	-0.0387492	-1.59546
615		lipidomics	positive	C40 H85 N4 O11 P3	0.35	890.543	890.543	891.55	4.421	0.488089	0.0277716	-0.477746	0.249513	-0.378564	0.0593428	0.728046	2.00654	1.0183	0.0367386	0.995936	0.0570115	0.0512563	0.012705	-0.0232359	1.25096
619		lipidomics	positive	C61 H105 N4 O3 P3	-0.3	1034.74	1034.74	1035.75	11.944	-1.48393	-1.6533	-1.14559	0.212701	0.263322	-0.641818	-1.30575	-3.54448	-3.86259	0.019964	0.209827	0.174293	0.0164832	-1.42761	-0.0552649	-2.90428
636		lipidomics	positive	C58 H107 O14 P	-0.14	1058.74	1058.74	1059.75	11.649	-1.73521	-2.03785	-2.21511	0.195754	0.267469	-0.619309	-2.06533	-5.36163	-4.83564	0.0105842	0.145137	0.117017	0.00863799	-1.99606	-0.0520284	-4.08754
643	10-oxo-nonadecanoic acid	lipidomics	positive	C19 H36 O3	3.07	312.266	312.267	313.273	10.265	-1.78834	-1.33498	-2.51831	0.221409	0.198716	-0.54277	-1.91818	-1.5632	-2.93531	0.00945075	0.020884	0.857952	0.0115804	-1.88054	-0.0408816	-2.1389
655	DG(18:1(9Z)/18:1(9Z)/0:0)	lipidomics	positive	C39 H72 O5	-0.22	620.538	620.538	603.535	9.578	-0.663224	-0.43631	-0.707698	-0.143243	0.368893	-0.316246	-1.03045	-1.1289	-0.530646	0.0273256	0.112648	0.472056	0.0243878	-0.60241	-0.0301987	-0.896665
668	18:2-Glc-Campesterol	lipidomics	positive	C52 H88 O7	-0.18	824.653	824.653	842.687	11.821	-0.776402	-0.787571	-1.39393	-0.224177	0.335787	-0.181394	-0.878567	-1.81915	-1.90736	0.0133929	0.0733368	0.32563	0.0116083	-0.985969	-0.0232611	-1.53503
669		lipidomics	positive	C47 H96 N5 O P S2	-0.11	841.679	841.679	842.687	11.829	-0.776402	-0.787571	-1.39393	-0.224177	0.335787	-0.181394	-0.878567	-1.81915	-1.90736	0.0133929	0.0733368	0.32563	0.0116083	-0.985969	-0.0232611	-1.53503
670	MGDG 18:1_18:1	lipidomics	positive	C45 H82 O10	-0.49	782.591	782.59	800.624	10.249	-1.33472	-1.11237	-2.1443	-0.00648984	0.254495	-0.301213	-1.76548	-2.25216	-1.62601	0.0027646	0.00852216	0.562703	0.00303457	-1.53047	-0.0177357	-1.88122
672	Skullcapflavone I 2'-(2''-E-cinnamoylglucoside)	lipidomics	positive	C32 H30 O12	-3.74	606.174	606.171	607.179	0.669	4.32621	3.41329	5.22904	-0.351786	0.168974	0.127142	3.33332	4.79121	3.64174	0.000508863	0.000698402	0.775294	0.00117965	4.32285	-0.0185568	3.92209
675		lipidomics	positive	C23 H47 N O	-0.85	353.366	353.365	354.373	8.546	-1.43939	-1.16131	-1.56479	0.166442	0.37849	-0.791528	-1.26981	-0.969151	-2.01119	0.0248664	0.0391737	0.997256	0.0359798	-1.3885	-0.0821985	-1.41672
677	PI(16:1(9Z)/22:4(7Z,10Z,13Z,16Z))	lipidomics	positive	C47 H81 O13 P	3.81	884.541	884.545	885.552	10.69	-2.07953	-2.01921	-1.71844	-0.0582081	-0.290196	0.288952	0.0001756	-1.71359	-1.96122	0.0295498	0.0257338	0.422518	0.136134	-1.93906	-0.0198173	-1.22488
690	methyl 4-[2-(2-formyl-vinyl)-3-hydroxy-5-oxo-cyclopentyl]-butanoate	lipidomics	positive	C13 H18 O5	-3.57	254.115	254.115	509.236	0.69	1.25625	0.63393	0.630821	-0.0834859	-0.256029	0.285504	0.963301	2.05359	0.903023	0.0315446	0.131422	0.469688	0.0279192	0.840335	-0.0180037	1.30664
691	Difluprednate	lipidomics	positive	C27 H34 F2 O7	1.49	508.227	508.228	509.235	0.705	1.25625	0.63393	0.630821	-0.0834859	-0.256029	0.285504	0.963301	2.05359	0.903023	0.0315446	0.131422	0.469688	0.0279192	0.840335	-0.0180037	1.30664
696	DG(18:2(9Z,12Z)/18:2(9Z,12Z)/0:0)	lipidomics	positive	C39 H68 O5	-4.2	616.507	616.504	617.511	11.168	-1.75743	-1.76817	-1.1453	-0.243444	-0.324132	0.439884	-1.56365	-0.978186	-1.89361	0.00708032	0.0101471	0.971086	0.0129859	-1.55697	-0.0425642	-1.47848
702		lipidomics	positive	C32 H77 N10 O10 P	1.8	792.556	792.558	793.565	7.938	-1.60273	-1.49798	-1.48168	-0.679123	0.772335	-0.583326	-1.10811	-2.38782	-2.92009	0.0368731	0.125371	0.576781	0.0339689	-1.52746	-0.163371	-2.13868
703		lipidomics	positive	C68 H106 N4 P2	0.12	1040.79	1040.79	1058.82	12.375	-1.77748	-2.10896	-2.10855	0.652112	-0.0519198	-1.10817	-1.74283	-5.9825	-4.36757	0.0344606	0.290606	0.231285	0.0288355	-1.99833	-0.169327	-4.03097
704	5-((3Z,6Z,9Z,12Z,15Z,18Z)-henicosa-3,6,9,12,15,18-hexaen-1-yl)resorcinol	lipidomics	positive	C27 H36 O2	-0.39	392.272	392.271	393.279	4.076	-0.895933	-1.12052	-2.25113	0.521359	-0.416694	-0.294149	-0.94578	-1.51806	-1.98655	0.0442977	0.0696537	0.991354	0.0595271	-1.42253	-0.063161	-1.48346
707	PA(21:4(6Z,9Z,12Z,15Z)/0:0)	lipidomics	positive	C24 H41 O7 P	-3.64	472.259	472.257	473.265	2.038	0.644485	0.52594	1.10904	-0.5042	0.330865	0.0526685	1.13079	2.34095	1.01468	0.031368	0.224437	0.270577	0.0261686	0.75982	-0.0402222	1.49547
711	MGDG 16:0_18:1	lipidomics	positive	C43 H80 O10	-0.31	756.575	756.575	774.609	10.073	-1.03261	-0.892699	-2.22745	0.142318	-0.0704556	-0.0831629	-2.5582	-1.94631	-0.923268	0.0316372	0.0861418	0.710618	0.0317246	-1.38425	-0.00376684	-1.80926
712	17alpha-hydroxypregnenolone	lipidomics	positive	C21 H32 O3	-0.46	332.235	332.235	333.242	1.864	1.5701	1.36964	2.19919	-1.51427	-0.121841	0.791532	4.36794	5.43887	3.91914	0.00122949	0.0624763	0.0142534	0.00100631	1.71298	-0.281526	4.57532
715	PE 18:3_18:3	lipidomics	positive	C41 H70 N O8 P	-0.48	735.484	735.484	736.491	7.794	1.47287	1.62935	0.144258	0.303776	-0.360768	-0.0190547	1.59794	1.85256	1.07062	0.0367636	0.111721	0.641859	0.0350322	1.08216	-0.0253489	1.50704
716		lipidomics	positive	C31 H28 N10 O S	2.06	588.217	588.218	589.225	0.639	3.30359	2.39196	1.85669	-0.984835	0.55679	0.0338271	2.25884	3.28019	2.23728	0.00513311	0.00897375	0.990859	0.00785892	2.51741	-0.131406	2.59211
[truncated: 785 more rows]
